# Supplementary material for: 1-Allyl-1H-1,3-benzimidazol-2(3H)-one
Source: Acta Crystallogr Sect E Struct Rep Online. 2012 Oct 27;68(Pt 11):o3212. doi: 10.1107/S1600536812043620 (PMC3515299; doi:10.1107/S1600536812043620)
Supplement: Supplementary file 1 [file e-68-o3212-sup1.cif]

##############################################################################
#                                                                            #
# This CIF contains the data in a paper accepted for publication in          #
# Acta Crystallographica Section E. It conforms to the requirements of       #
# Notes for Authors for Acta Crystallographica Section E, and has been       #
# peer reviewed under the auspices of the IUCr Commission on Journals.       #
#                                                                            #
# Full details of the Crystallographic Information File format               #
# are given in the paper "The Crystallographic Information File (CIF):       #
# a New Standard Archive File for Crystallography" by S. R. Hall, F. H.      #
# Allen and I. D. Brown [Acta Cryst. (1991), A47, 655-685].                  #
#                                                                            #
# The current version of the core CIF dictionary is obtainable from          #
# ftp://ftp.iucr.org/pub/cif_core.dic.                                       #
#                                                                            #
# Software is freely available for graphical display of the structure(s)     #
# in this CIF. For information consult the CIF software page                 #
# http://www.iucr.org/resources/cif/software.                                #
#                                                                            #
# This file may be used for bona fide research purposes within the           #
# scientific community so long as proper attribution is given to the journal # 
# article from which it was obtained.                                        #
#                                                                            #
##############################################################################
data_I
_audit_creation_method     SHELXL-97
_chemical_name_systematic
;
1-Allyl-1<i>H</i>-1,3-benzimidazol-2(3<i>H</i>)-one
;
_chemical_name_common     ?
_chemical_formula_moiety     'C10 H10 N2 O'
_chemical_formula_sum     'C10 H10 N2 O'
_chemical_formula_iupac     'C10 H10 N2 O'
_chemical_formula_weight     174.20
_chemical_melting_point     342.7
_symmetry_cell_setting     monoclinic
_symmetry_space_group_name_H-M     'P 21/c'
_symmetry_space_group_name_Hall     '-p 2ybc'
loop_
    _symmetry_equiv_pos_as_xyz
    'x, y, z'
    '-x, y+1/2, -z+1/2'
    '-x, -y, -z'
    'x, -y-1/2, z-1/2'
_cell_length_a     10.2749(5)
_cell_length_b     5.5787(3)
_cell_length_c     16.6220(9)
_cell_angle_alpha     90.00
_cell_angle_beta     100.976(4)
_cell_angle_gamma     90.00
_cell_volume     935.35(8)
_cell_formula_units_Z     4
_cell_measurement_reflns_used     2570
_cell_measurement_theta_min     2.9
_cell_measurement_theta_max     29.39
_cell_measurement_temperature     296(2)
_exptl_crystal_description     Block
_exptl_crystal_colour     colourless
_exptl_crystal_size_max     0.38
_exptl_crystal_size_mid     0.29
_exptl_crystal_size_min     0.27
_exptl_crystal_density_diffrn     1.237
_exptl_crystal_density_meas     ?
_exptl_crystal_density_method     'not measured'
_exptl_crystal_F_000     368
_exptl_absorpt_coefficient_mu     0.083
_exptl_absorpt_correction_type     none
_exptl_absorpt_process_details     ?
_exptl_absorpt_correction_T_min     .
_exptl_absorpt_correction_T_max     .
_exptl_special_details     ?
_diffrn_ambient_temperature     296(2)
_diffrn_radiation_type     MoK\a
_diffrn_radiation_wavelength     0.71073
_diffrn_radiation_source     'fine-focus sealed tube'
_diffrn_radiation_monochromator     graphite
_diffrn_measurement_device_type     'Bruker X8 APEX'
_diffrn_measurement_method     '\f and \w scans'
_diffrn_reflns_number     13429
_diffrn_reflns_av_R_equivalents     0.0455
_diffrn_reflns_av_sigmaI/netI     0.0459
_diffrn_reflns_theta_min     2.90
_diffrn_reflns_theta_max     29.39
_diffrn_reflns_theta_full     29.39
_diffrn_measured_fraction_theta_max     0.997
_diffrn_measured_fraction_theta_full     0.997
_diffrn_reflns_limit_h_min     -13
_diffrn_reflns_limit_h_max     14
_diffrn_reflns_limit_k_min     -7
_diffrn_reflns_limit_k_max     7
_diffrn_reflns_limit_l_min     -22
_diffrn_reflns_limit_l_max     22
_refine_special_details
;
Refinement of <i>F</i>^2^ against ALL reflections. The weighted <i>R</i>-factor
<i>wR</i> and goodness of fit <i>S</i> are based on <i>F</i>^2^, conventional
<i>R</i>-factors <i>R</i> are based on <i>F</i>, with <i>F</i> set to zero for
negative <i>F</i>^2^. The threshold expression of <i>F</i>^2^ >
2\s(<i>F</i>^2^) is used only for calculating <i>R</i>-factors(gt) <i>etc</i>.
and is not relevant to the choice of reflections for refinement.
<i>R</i>-factors based on <i>F</i>^2^ are statistically about twice as large
as those based on <i>F</i>, and <i>R</i>- factors based on ALL data will be
even larger.
;
_reflns_number_total     2570
_reflns_number_gt     1393
_reflns_threshold_expression     I>2\s(I)
_refine_ls_structure_factor_coef     Fsqd
_refine_ls_matrix_type     full
_refine_ls_R_factor_all     0.1054
_refine_ls_R_factor_gt     0.0448
_refine_ls_wR_factor_gt     0.1031
_refine_ls_wR_factor_ref     0.1278
_refine_ls_goodness_of_fit_ref     1.036
_refine_ls_restrained_S_all     1.036
_refine_ls_number_reflns     2570
_refine_ls_number_parameters     120
_refine_ls_number_restraints     0
_refine_ls_hydrogen_treatment     constr
_refine_ls_weighting_scheme     calc
_refine_ls_weighting_details
         'calc w=1/[\s^2^(Fo^2^)+(0.0584P)^2^+0.0000P] where P=(Fo^2^+2Fc^2^)/3'
_atom_sites_solution_hydrogens     difmap
_atom_sites_solution_primary     direct
_atom_sites_solution_secondary     difmap
_refine_ls_shift/su_max     0.000
_refine_ls_shift/su_mean     0.000
_refine_diff_density_max     0.137
_refine_diff_density_min     -0.137
_refine_ls_extinction_method     'SHELXL97 (Sheldrick, 2008)'
_refine_ls_extinction_coef     0.011(4)
_refine_ls_extinction_expression
                                  'Fc^*^=kFc[1+0.001xFc^2^\l^3^/sin(2\q)]^-1/4^'
loop_
    _atom_type_symbol
    _atom_type_description
    _atom_type_scat_dispersion_real
    _atom_type_scat_dispersion_imag
    _atom_type_scat_source
    'C' 'C' 0.0033 0.0016
                         'International Tables Vol C Tables 4.2.6.8 and 6.1.1.4'
    'H' 'H' 0.0000 0.0000
                         'International Tables Vol C Tables 4.2.6.8 and 6.1.1.4'
    'N' 'N' 0.0061 0.0033
                         'International Tables Vol C Tables 4.2.6.8 and 6.1.1.4'
    'O' 'O' 0.0106 0.0060
                         'International Tables Vol C Tables 4.2.6.8 and 6.1.1.4'
_computing_data_collection     'APEX2 (Bruker, 2005)'
_computing_cell_refinement     'SAINT (Bruker, 2005)'
_computing_data_reduction     'SAINT (Bruker, 2005)'
_computing_structure_solution     'SHELXS97 (Sheldrick, 2008)'
_computing_structure_refinement     'SHELXL97 (Sheldrick, 2008)'
_computing_molecular_graphics     'ORTEP-3 for Windows (Farrugia, 2012)'
_computing_publication_material
                               'PLATON (Spek, 2009) and publCIF (Westrip, 2010)'
loop_
    _atom_site_type_symbol
    _atom_site_label
    _atom_site_fract_x
    _atom_site_fract_y
    _atom_site_fract_z
    _atom_site_U_iso_or_equiv
    _atom_site_adp_type
    _atom_site_calc_flag
    _atom_site_refinement_flags
    _atom_site_occupancy
    _atom_site_symmetry_multiplicity
    _atom_site_disorder_assembly
    _atom_site_disorder_group
    C C1 0.64101(14) 0.3295(2) 0.87918(9) 0.0444(4) Uani d . 1 1 . .
    C C2 0.63854(16) 0.3098(3) 0.79675(9) 0.0549(4) Uani d . 1 1 . .
    H H2A 0.5937 0.1851 0.7662 0.066 Uiso calc R 1 1 . .
    C C3 0.70534(18) 0.4825(3) 0.76048(9) 0.0638(5) Uani d . 1 1 . .
    H H3 0.7056 0.4732 0.7046 0.077 Uiso calc R 1 1 . .
    C C4 0.77162(19) 0.6684(3) 0.80584(10) 0.0651(5) Uani d . 1 1 . .
    H H4 0.8153 0.7820 0.7798 0.078 Uiso calc R 1 1 . .
    C C5 0.77454(16) 0.6892(2) 0.88889(10) 0.0557(4) Uani d . 1 1 . .
    H H5 0.8189 0.8149 0.9191 0.067 Uiso calc R 1 1 . .
    C C6 0.70925(14) 0.5166(2) 0.92520(8) 0.0436(4) Uani d . 1 1 . .
    C C7 0.74323(15) 0.6384(2) 1.07492(9) 0.0512(4) Uani d . 1 1 . .
    H H7A 0.7020 0.5928 1.1205 0.061 Uiso calc R 1 1 . .
    H H7B 0.7180 0.8027 1.0605 0.061 Uiso calc R 1 1 . .
    C C8 0.88971(17) 0.6264(3) 1.10148(10) 0.0656(5) Uani d . 1 1 . .
    H H8 0.9191 0.4602 1.1144 0.105(7) Uiso d R 1 1 . .
    C C9 0.9688(2) 0.8074(4) 1.11471(13) 0.0968(7) Uani d . 1 1 . .
    H H9A 1.0714 0.7945 1.1346 0.116 Uiso d R 1 1 . .
    H H9B 0.9256 0.9702 1.1048 0.116 Uiso d R 1 1 . .
    C C10 0.61611(15) 0.2860(2) 1.01062(9) 0.0441(4) Uani d . 1 1 . .
    N N1 0.69312(11) 0.48505(18) 1.00561(7) 0.0452(3) Uani d . 1 1 . .
    N N2 0.58638(12) 0.19162(19) 0.93391(7) 0.0481(3) Uani d . 1 1 . .
    H H2 0.5401 0.0640 0.9210 0.058 Uiso calc R 1 1 . .
    O O1 0.58255(11) 0.21105(17) 1.07330(6) 0.0559(3) Uani d . 1 1 . .
loop_
    _atom_site_aniso_label
    _atom_site_aniso_U_11
    _atom_site_aniso_U_22
    _atom_site_aniso_U_33
    _atom_site_aniso_U_12
    _atom_site_aniso_U_13
    _atom_site_aniso_U_23
    C1 0.0415(9) 0.0445(7) 0.0468(9) 0.0002(5) 0.0072(7) 0.0025(6)
    C2 0.0578(11) 0.0578(9) 0.0476(10) -0.0040(7) 0.0064(8) -0.0033(6)
    C3 0.0733(13) 0.0750(11) 0.0442(9) -0.0033(8) 0.0137(8) 0.0056(7)
    C4 0.0751(13) 0.0680(11) 0.0555(11) -0.0120(8) 0.0205(9) 0.0106(8)
    C5 0.0597(11) 0.0523(9) 0.0567(10) -0.0101(7) 0.0149(8) 0.0027(6)
    C6 0.0417(9) 0.0443(7) 0.0451(8) 0.0006(6) 0.0091(6) 0.0028(5)
    C7 0.0556(11) 0.0511(8) 0.0483(9) -0.0034(6) 0.0132(8) -0.0068(6)
    C8 0.0591(12) 0.0633(11) 0.0695(12) -0.0024(8) 0.0001(9) -0.0102(8)
    C9 0.0674(15) 0.0902(15) 0.130(2) -0.0206(10) 0.0128(13) -0.0189(12)
    C10 0.0420(9) 0.0437(7) 0.0469(9) 0.0000(6) 0.0090(7) 0.0037(6)
    N1 0.0476(8) 0.0444(6) 0.0442(7) -0.0063(5) 0.0106(6) -0.0014(4)
    N2 0.0514(8) 0.0439(6) 0.0491(8) -0.0094(5) 0.0100(6) -0.0008(5)
    O1 0.0631(8) 0.0575(6) 0.0491(7) -0.0111(5) 0.0159(6) 0.0066(4)
_geom_special_details
;
All s.u.'s (except the s.u. in the dihedral angle between two l.s. planes) are
estimated using the full covariance matrix. The cell s.u.'s are taken into
account individually in the estimation of s.u.'s in distances, angles and
torsion angles; correlations between s.u.'s in cell parameters are only used
when they are defined by crystal symmetry. An approximate (isotropic)
treatment of cell s.u.'s is used for estimating s.u.'s involving l.s. planes.
;
loop_
    _geom_bond_atom_site_label_1
    _geom_bond_atom_site_label_2
    _geom_bond_site_symmetry_2
    _geom_bond_distance
    _geom_bond_publ_flag
    C1 C2 . 1.370(2) ?
    C1 N2 . 1.3890(17) ?
    C1 C6 . 1.4007(18) ?
    C2 C3 . 1.386(2) ?
    C2 H2A . 0.9300 ?
    C3 C4 . 1.383(2) ?
    C3 H3 . 0.9300 ?
    C4 C5 . 1.380(2) ?
    C4 H4 . 0.9300 ?
    C5 C6 . 1.3768(19) ?
    C5 H5 . 0.9300 ?
    C6 N1 . 1.3890(16) ?
    C7 N1 . 1.4487(17) ?
    C7 C8 . 1.487(2) ?
    C7 H7A . 0.9700 ?
    C7 H7B . 0.9700 ?
    C8 C9 . 1.288(2) ?
    C8 H8 . 0.9858 ?
    C9 H9A . 1.0463 ?
    C9 H9B . 1.0104 ?
    C10 O1 . 1.2313(16) ?
    C10 N2 . 1.3594(17) ?
    C10 N1 . 1.3751(17) ?
    N2 H2 . 0.8600 ?
loop_
    _geom_angle_atom_site_label_1
    _geom_angle_atom_site_label_2
    _geom_angle_atom_site_label_3
    _geom_angle_site_symmetry_1
    _geom_angle_site_symmetry_3
    _geom_angle
    _geom_angle_publ_flag
    C2 C1 N2 . . 132.67(13) ?
    C2 C1 C6 . . 121.20(13) ?
    N2 C1 C6 . . 106.13(12) ?
    C1 C2 C3 . . 117.58(14) ?
    C1 C2 H2A . . 121.2 ?
    C3 C2 H2A . . 121.2 ?
    C4 C3 C2 . . 121.15(15) ?
    C4 C3 H3 . . 119.4 ?
    C2 C3 H3 . . 119.4 ?
    C5 C4 C3 . . 121.56(14) ?
    C5 C4 H4 . . 119.2 ?
    C3 C4 H4 . . 119.2 ?
    C6 C5 C4 . . 117.39(14) ?
    C6 C5 H5 . . 121.3 ?
    C4 C5 H5 . . 121.3 ?
    C5 C6 N1 . . 131.91(13) ?
    C5 C6 C1 . . 121.11(13) ?
    N1 C6 C1 . . 106.97(11) ?
    N1 C7 C8 . . 113.31(12) ?
    N1 C7 H7A . . 108.9 ?
    C8 C7 H7A . . 108.9 ?
    N1 C7 H7B . . 108.9 ?
    C8 C7 H7B . . 108.9 ?
    H7A C7 H7B . . 107.7 ?
    C9 C8 C7 . . 125.79(19) ?
    C9 C8 H8 . . 122.9 ?
    C7 C8 H8 . . 111.0 ?
    C8 C9 H9A . . 124.4 ?
    C8 C9 H9B . . 115.7 ?
    H9A C9 H9B . . 119.9 ?
    O1 C10 N2 . . 127.79(13) ?
    O1 C10 N1 . . 125.63(13) ?
    N2 C10 N1 . . 106.57(12) ?
    C10 N1 C6 . . 109.64(11) ?
    C10 N1 C7 . . 123.39(12) ?
    C6 N1 C7 . . 126.93(11) ?
    C10 N2 C1 . . 110.67(12) ?
    C10 N2 H2 . . 124.7 ?
    C1 N2 H2 . . 124.7 ?
loop_
    _geom_torsion_atom_site_label_1
    _geom_torsion_atom_site_label_2
    _geom_torsion_atom_site_label_3
    _geom_torsion_atom_site_label_4
    _geom_torsion_site_symmetry_1
    _geom_torsion_site_symmetry_2
    _geom_torsion_site_symmetry_3
    _geom_torsion_site_symmetry_4
    _geom_torsion
    _geom_torsion_publ_flag
    N2 C1 C2 C3 . . . . -179.87(15) ?
    C6 C1 C2 C3 . . . . -0.4(2) ?
    C1 C2 C3 C4 . . . . -0.2(3) ?
    C2 C3 C4 C5 . . . . 0.3(3) ?
    C3 C4 C5 C6 . . . . 0.3(3) ?
    C4 C5 C6 N1 . . . . 179.99(14) ?
    C4 C5 C6 C1 . . . . -0.9(2) ?
    C2 C1 C6 C5 . . . . 1.0(2) ?
    N2 C1 C6 C5 . . . . -179.39(13) ?
    C2 C1 C6 N1 . . . . -179.73(12) ?
    N2 C1 C6 N1 . . . . -0.11(15) ?
    N1 C7 C8 C9 . . . . 130.56(19) ?
    O1 C10 N1 C6 . . . . -179.26(13) ?
    N2 C10 N1 C6 . . . . 1.06(15) ?
    O1 C10 N1 C7 . . . . -1.5(2) ?
    N2 C10 N1 C7 . . . . 178.85(12) ?
    C5 C6 N1 C10 . . . . 178.59(15) ?
    C1 C6 N1 C10 . . . . -0.59(15) ?
    C5 C6 N1 C7 . . . . 0.9(2) ?
    C1 C6 N1 C7 . . . . -178.28(13) ?
    C8 C7 N1 C10 . . . . 112.16(16) ?
    C8 C7 N1 C6 . . . . -70.44(18) ?
    O1 C10 N2 C1 . . . . 179.19(14) ?
    N1 C10 N2 C1 . . . . -1.14(15) ?
    C2 C1 N2 C10 . . . . -179.66(15) ?
    C6 C1 N2 C10 . . . . 0.79(16) ?
loop_
    _geom_hbond_atom_site_label_D
    _geom_hbond_atom_site_label_H
    _geom_hbond_atom_site_label_A
    _geom_hbond_site_symmetry_A
    _geom_hbond_distance_DH
    _geom_hbond_distance_HA
    _geom_hbond_distance_DA
    _geom_hbond_angle_DHA
    N2 H2 O1 3_657 0.86 2.00 2.8274(14) 161
    C3 H3 O1 4_565 0.93 2.52 3.3080(19) 142
data_global
_journal_date_recd_electronic     2012-10-09
_journal_date_accepted     2012-10-21
_journal_name_full     'Acta Crystallographica, Section E'
_journal_year     2012
_journal_volume     68
_journal_issue     11
_journal_page_first     o3212
_journal_page_last     o3212
_journal_paper_category     QO
_journal_paper_doi     10.1107/S1600536812043620
_journal_coeditor_code     FJ2602
_publ_contact_author
;
Dounia Belaziz
Laboratoire de Chimie Organique Appliqu\'ee, Universit\'e Sidi Mohamed
Ben Abdallah, Facult\'e des Sciences et Techniques, Route d'immouzzer,
BP 2202 F\`es, Morocco
;
_publ_contact_author_email     'd_belaziz@yahoo.fr'
_publ_contact_author_fax     '212 537 77 54 40'
_publ_contact_author_phone     '212 537 77 54 40'
_publ_section_title
;
1-Allyl-1<i>H</i>-1,3-benzimidazol-2(3<i>H</i>)-one
;
loop_
    _publ_author_name
    _publ_author_address
    'Belaziz, Dounia'
;
Laboratoire de Chimie Organique Appliqu\'ee,
Universit\'e Sidi Mohamed Ben Abdallah, Facult\'e des Sciences et Techniques,
Route d'immouzzer,
BP 2202 F\`es, Morocco
;
    'Kandri Rodi, Youssef '
;
Laboratoire de Chimie Organique Appliqu\'ee,
Universit\'e Sidi Mohamed Ben Abdallah, Facult\'e des Sciences et Techniques,
Route d'immouzzer,
BP 2202  F\`es, Morocco
;
    'Ouazzani Chahdi, Fouad'
;
Laboratoire de Chimie Organique Appliqu\'ee,
Universit\'e Sidi Mohamed Ben Abdallah, Facult\'e des Sciences et Techniques,
Route d'immouzzer,
BP 2202  F\`es, Morocco
;
    'Essassi, El Mokhtar'
;
Laboratoire de Chimie Organique H\'et\'erocyclique URAC21,
Facult\'e des Sciences, Universit\'e Mohammed V-Agdal, Avenue Ibn Battouta,
BP 1014, Rabat,
Morocco
Institute of Nanmaterials and Nanotechnology
MASCIR
Rabat
Morocco
;
    'Saadi, Mohamed'
;
Laboratoire de Chimie du Solide Appliqu\'ee, Facult\'e des Sciences,
Universit\'e Mohammed V-Agdal, Avenue Ibn Battouta, BP 1014, Rabat, Morocco
;
    'El Ammari, Lahcen'
;
Laboratoire de Chimie du Solide Appliqu\'ee, Facult\'e des Sciences,
Universit\'e Mohammed V-Agdal, Avenue Ibn Battouta, BP 1014, Rabat, Morocco
;
_iucr_refine_instructions_details
;
TITL EL_ESSD817 in P2(1)/c
CELL  0.71073  10.2749   5.5787  16.6220   90.000  100.976   90.000
ZERR     4.00   0.0005   0.0003   0.0009    0.000    0.004    0.000
LATT   1
SYMM  - X, 1/2 + Y, 1/2 - Z
SFAC  C    H    N    O
UNIT  40   40   8    4
MERG   2
OMIT     1   0   0
SHEL  40 0.724
ACTA
FMAP   2
PLAN   10
BOND
CONF
BOND   $H
HTAB   3
HTAB N2 O1_$1
HTAB C3 O1_$2
eqiv $1 1-x, -y, 2-z
eqiv $2 x, 1/2-y, -1/2+z
L.S.  10
TEMP    23.00
size   0.38 0.29 0.27
WGHT    0.058400
EXTI    0.011487
FVAR       0.27339
MOLE    1
C1    1    0.641010    0.329541    0.879179    11.00000    0.04151    0.04447 =
         0.04677    0.00246    0.00717    0.00017
C2    1    0.638540    0.309830    0.796750    11.00000    0.05776    0.05785 =
         0.04759   -0.00326    0.00638   -0.00398
AFIX  43
H2A   2    0.593655    0.185101    0.766246    11.00000   -1.20000
AFIX   0
C3    1    0.705342    0.482467    0.760478    11.00000    0.07326    0.07497 =
         0.04415    0.00558    0.01373   -0.00329
AFIX  43
H3    2    0.705609    0.473166    0.704647    11.00000   -1.20000
AFIX   0
C4    1    0.771622    0.668356    0.805845    11.00000    0.07512    0.06800 =
         0.05550    0.01063    0.02049   -0.01202
AFIX  43
H4    2    0.815265    0.781999    0.779769    11.00000   -1.20000
AFIX   0
C5    1    0.774536    0.689218    0.888885    11.00000    0.05968    0.05229 =
         0.05672    0.00270    0.01489   -0.01013
AFIX  43
H5    2    0.818862    0.814928    0.919138    11.00000   -1.20000
AFIX   0
C6    1    0.709251    0.516634    0.925200    11.00000    0.04171    0.04429 =
         0.04507    0.00279    0.00914    0.00056
C7    1    0.743233    0.638440    1.074918    11.00000    0.05562    0.05105 =
         0.04834   -0.00682    0.01317   -0.00344
AFIX  23
H7A   2    0.701998    0.592774    1.120507    11.00000   -1.20000
H7B   2    0.717974    0.802724    1.060527    11.00000   -1.20000
AFIX   0
C8    1    0.889708    0.626375    1.101476    11.00000    0.05911    0.06330 =
         0.06950   -0.01019    0.00014   -0.00244
AFIX   3
H8    2    0.919129    0.460220    1.114376    11.00000    0.10478
AFIX   0
C9    1    0.968769    0.807376    1.114714    11.00000    0.06742    0.09022 =
         0.13025   -0.01894    0.01278   -0.02059
AFIX   3
H9A   2    1.071445    0.794487    1.134608    11.00000   -1.20000
H9B   2    0.925626    0.970204    1.104809    11.00000   -1.20000
AFIX   0
C10   1    0.616107    0.286034    1.010620    11.00000    0.04200    0.04372 =
         0.04691    0.00372    0.00895   -0.00001
N1    3    0.693119    0.485048    1.005612    11.00000    0.04758    0.04442 =
         0.04424   -0.00135    0.01057   -0.00632
N2    3    0.586380    0.191619    0.933913    11.00000    0.05141    0.04394 =
         0.04907   -0.00083    0.01004   -0.00938
AFIX  43
H2    2    0.540112    0.064038    0.921046    11.00000   -1.20000
AFIX   0
O1    4    0.582547    0.211047    1.073298    11.00000    0.06312    0.05751 =
         0.04907    0.00660    0.01591   -0.01106
HKLF 4
REM  EL_ESSD817 in P2(1)/c
REM R1 =  0.0448 for   1393 Fo > 4sig(Fo)  and  0.1054 for all   2570 data
REM    120 parameters refined using      0 restraints
END
WGHT      0.0585      0.0000
REM Highest difference peak  0.137,  deepest hole -0.137,  1-sigma level  0.033
Q1    1   0.9428  0.4934  1.0780  11.00000  0.05    0.14
Q2    1   0.6343  0.4217  1.0079  11.00000  0.05    0.12
Q3    1   0.8210  0.8510  0.9618  11.00000  0.05    0.12
Q4    1   0.6245  0.1059  1.0407  11.00000  0.05    0.12
Q5    1   0.5792  0.1032  0.9375  11.00000  0.05    0.11
Q6    1   0.7069  0.4070  0.9005  11.00000  0.05    0.11
Q7    1   0.6279  0.3294  1.1196  11.00000  0.05    0.11
Q8    1   0.5990  0.2775  0.7769  11.00000  0.05    0.10
Q9    1   0.8892  0.7706  0.9369  11.00000  0.05    0.10
Q10   1   0.6391  0.4701  0.8939  11.00000  0.05    0.10
;
