# Supplementary material for: 1-Allyl-1H-1,3-benzimidazol-2(3H)-one
Source: Acta Crystallogr Sect E Struct Rep Online. 2012 Oct 27;68(Pt 11):o3212. doi: 10.1107/S1600536812043620 (PMC3515299; doi:10.1107/S1600536812043620)
Supplement: Supplementary file 2 [file e-68-o3212-Isup2.hkl]

#
# h,k,l, Fc-squared, Fo-squared, sigma(Fo-squared) and status flag
#
data_I
_shelx_title ' EL_ESSD817 in P2(1)/c'
_shelx_refln_list_code          4
_shelx_F_calc_maximum      114.05
_exptl_crystal_F_000       368.00
_reflns_d_resolution_high  0.7240
 
loop_
 _symmetry_equiv_pos_as_xyz
 'x, y, z'
 '-x, y+1/2, -z+1/2'
 '-x, -y, -z'
 'x, -y-1/2, z-1/2'
 
_cell_length_a    10.2749
_cell_length_b     5.5787
_cell_length_c    16.6220
_cell_angle_alpha  90.000
_cell_angle_beta  100.976
_cell_angle_gamma  90.000
 
_shelx_F_squared_multiplier     1.000
 
loop_
 _refln_index_h
 _refln_index_k
 _refln_index_l
 _refln_F_squared_calc
 _refln_F_squared_meas
 _refln_F_squared_sigma
 _refln_observed_status
   2   0   0     4905.06     4823.07     75.55 o
   3   0   0     5240.53     5713.71    235.34 o
   6   0   0      678.57      677.12     20.40 o
   7   0   0       82.60       76.29      7.09 o
   8   0   0       14.95        9.90      4.55 o
   9   0   0        4.29       -0.13      4.01 o
  10   0   0       40.11       28.77      6.16 o
  11   0   0        4.97       -4.55      4.55 o
  12   0   0       14.73       18.46      6.69 o
  13   0   0        0.01        1.34      6.29 o
   1   1   0        1.34       -0.26      0.26 o
   2   1   0    13007.89    14441.71     94.74 o
   3   1   0     7234.35     7357.48     53.75 o
   4   1   0      366.79      399.09      4.70 o
   5   1   0      725.32      727.60      7.93 o
   6   1   0       79.01       90.17      3.39 o
   7   1   0       42.19       42.08      2.13 o
   8   1   0       65.59       66.48      3.87 o
   9   1   0       33.25       33.38      4.39 o
  10   1   0       28.12       30.00      3.18 o
  11   1   0        1.57        0.31      3.36 o
  12   1   0        0.57       -0.36      2.95 o
  13   1   0        2.75        1.55      4.38 o
   0   2   0     2146.83     1942.92     23.01 o
   1   2   0      490.88      474.24      4.53 o
   2   2   0     1044.43     1010.17      8.75 o
   3   2   0       88.42       96.63      1.54 o
   4   2   0      518.99      519.48      5.09 o
   5   2   0     2706.42     2702.32     22.19 o
   6   2   0      297.73      311.24      3.97 o
   7   2   0      140.28      131.34      3.20 o
   8   2   0      165.42      165.80      3.45 o
   9   2   0        7.33        6.79      2.05 o
  10   2   0       33.70       34.21      3.07 o
  11   2   0        0.67       -0.05      3.02 o
  12   2   0        8.59       11.79      3.60 o
  13   2   0        4.21        8.46      4.82 o
   1   3   0      201.70      187.09      3.33 o
   2   3   0      268.97      259.03      3.99 o
   3   3   0      472.43      453.84      4.55 o
   4   3   0       67.59       68.61      1.51 o
   5   3   0        0.99        1.66      0.77 o
   6   3   0        1.17       -0.38      1.02 o
   7   3   0       81.15       72.22      2.29 o
   8   3   0        4.66        5.20      1.26 o
   9   3   0        2.68        3.86      1.79 o
  10   3   0        0.44        2.01      2.38 o
  11   3   0        0.10       -1.60      6.02 o
  12   3   0        1.13       -0.91      3.82 o
   0   4   0      134.44      146.35      5.66 o
   1   4   0      162.45      153.47      3.58 o
   2   4   0        4.70        4.19      1.34 o
   3   4   0      153.73      148.05      3.04 o
   4   4   0        1.43        0.35      1.23 o
   5   4   0       10.79       10.53      0.99 o
   6   4   0        8.41        7.61      1.12 o
   7   4   0       77.55       75.39      2.38 o
   8   4   0       52.34       50.17      2.37 o
   9   4   0        8.23        2.43      1.84 o
  10   4   0       19.02       17.17      2.87 o
  11   4   0        1.90        4.45      3.92 o
   1   5   0       45.73       43.52      3.08 o
   2   5   0       18.25       15.48      2.65 o
   3   5   0       13.82       13.04      1.81 o
   4   5   0        1.71        1.46      1.16 o
   5   5   0       38.49       39.37      1.56 o
   6   5   0        5.77        5.20      1.18 o
   7   5   0        2.17        0.53      1.18 o
   8   5   0        0.00        1.43      1.40 o
   9   5   0        0.93        0.39      2.13 o
  10   5   0        2.78        5.53      3.68 o
   0   6   0      184.66      210.52     10.51 o
   1   6   0       12.11       13.86      3.04 o
   2   6   0       52.73       60.70      3.83 o
   3   6   0       34.88       36.16      4.16 o
   4   6   0        0.07       -1.23      1.25 o
   5   6   0        0.44       -1.18      1.18 o
   6   6   0        0.01       -0.02      1.24 o
   7   6   0        0.34        0.65      1.45 o
   8   6   0        0.00       -1.73      1.73 o
   1   7   0        3.53        5.95      3.23 o
   2   7   0       16.62       14.15      3.10 o
   3   7   0       14.37        7.70      2.83 o
   4   7   0        0.74       -0.82      1.60 o
   5   7   0        7.40        5.72      1.73 o
 -13   1   1        0.51       -3.79      4.16 o
 -12   1   1       13.03       16.83      3.64 o
 -11   1   1       11.31       12.48      3.13 o
 -10   1   1        6.08        7.48      3.37 o
  -9   1   1        0.07       -0.83      2.74 o
  -8   1   1        3.94        1.74      1.82 o
  -7   1   1       51.85       51.72      2.98 o
  -6   1   1       34.50       31.52      1.54 o
  -5   1   1      647.29      665.10      7.37 o
  -4   1   1      437.71      433.88      4.60 o
  -3   1   1       41.45       43.80      1.23 o
  -2   1   1     6760.85     6861.28     53.46 o
  -1   1   1     1108.25     1041.03      7.72 o
   0   1   1     4149.72     3868.09     26.51 o
   1   1   1     1699.06     1558.40      8.85 o
   2   1   1     1029.20      955.78      5.79 o
   3   1   1     1798.54     1770.67     14.33 o
   4   1   1       33.35       32.55      1.17 o
   5   1   1      661.50      660.49      6.82 o
   6   1   1        1.09        2.23      0.69 o
   7   1   1        2.82        0.94      1.04 o
   8   1   1        0.84        1.19      1.08 o
   9   1   1        0.30       -0.67      1.83 o
  10   1   1       19.19       20.83      4.36 o
  11   1   1        0.13        0.83      5.42 o
  12   1   1        9.54       10.35      5.55 o
  13   1   1       16.18       20.72      4.29 o
 -13   2   1        0.48        2.51      4.37 o
 -12   2   1        0.47       -0.78      3.14 o
 -11   2   1       11.63       11.40      2.58 o
 -10   2   1        7.92        7.16      2.27 o
  -9   2   1       30.53       30.67      2.77 o
  -8   2   1       38.20       41.41      2.25 o
  -7   2   1      137.50      134.64      2.73 o
  -6   2   1       20.72       19.75      1.22 o
  -5   2   1       58.94       55.30      2.03 o
  -4   2   1     1179.77     1162.73      9.47 o
  -3   2   1       54.02       49.84      1.00 o
  -2   2   1       17.87       20.57      0.96 o
  -1   2   1      144.20      124.33      1.79 o
   0   2   1       68.33       66.56      1.43 o
   1   2   1     1133.14     1048.12      8.70 o
   2   2   1       67.71       63.83      0.99 o
   3   2   1      211.47      186.19      1.94 o
   4   2   1        9.34        8.17      0.85 o
   5   2   1      589.07      567.72      5.81 o
   6   2   1      154.57      150.78      2.69 o
   7   2   1      117.04      115.04      2.61 o
   8   2   1       11.34       12.24      1.60 o
   9   2   1       12.46       14.27      2.40 o
  10   2   1       37.05       37.92      3.20 o
  11   2   1       28.70       34.12      4.54 o
  12   2   1        0.28        1.52      3.07 o
  13   2   1       11.76       10.82      5.95 o
 -12   3   1        0.01        0.02      9.70 o
 -11   3   1        8.92        6.59      3.22 o
 -10   3   1       26.50       26.16      3.44 o
  -9   3   1      101.10      103.13      4.28 o
  -8   3   1       42.54       46.46      2.15 o
  -7   3   1      284.81      278.70      3.84 o
  -6   3   1      281.55      263.32      3.48 o
  -5   3   1        5.18        5.23      0.83 o
  -4   3   1       67.16       63.88      1.29 o
  -3   3   1       59.28       64.99      1.74 o
  -2   3   1      175.94      167.16      3.21 o
  -1   3   1      208.54      204.96      3.56 o
   0   3   1       70.88       64.61      1.99 o
   1   3   1       28.36       27.82      1.42 o
   2   3   1       22.94       22.50      1.09 o
   3   3   1      202.84      193.52      2.25 o
   4   3   1       12.49       11.59      0.79 o
   5   3   1       55.94       52.21      2.23 o
   6   3   1      290.96      298.98      3.84 o
   7   3   1      259.28      257.90      3.74 o
   8   3   1      433.00      432.19      6.03 o
   9   3   1        6.49        7.17      1.90 o
  10   3   1       56.78       56.73      5.08 o
  11   3   1       33.89       29.32      4.65 o
  12   3   1        0.91        0.03      3.86 o
 -12   4   1        4.22       -2.54      5.49 o
 -11   4   1        1.97        0.51      2.77 o
 -10   4   1       10.41        4.28      2.47 o
  -9   4   1       50.54       52.29      3.07 o
  -8   4   1       12.03        8.07      1.47 o
  -7   4   1       28.57       28.28      1.63 o
  -6   4   1        0.75        1.19      0.95 o
  -5   4   1       58.37       57.62      2.53 o
  -4   4   1      435.70      414.83      5.48 o
  -3   4   1       19.79       20.46      1.46 o
  -2   4   1        4.37        7.66      2.22 o
  -1   4   1        3.54        5.92      1.47 o
   0   4   1        2.24       -0.67      1.16 o
   1   4   1      144.57      143.96      3.15 o
   2   4   1       11.95       13.86      1.49 o
   3   4   1       36.19       35.27      1.27 o
   4   4   1        0.05        0.68      1.00 o
   5   4   1      113.40      119.05      2.35 o
   6   4   1       65.40       53.26      1.91 o
   7   4   1        2.34        2.90      1.18 o
   8   4   1        0.04       -1.28      1.28 o
   9   4   1       17.83       19.01      2.35 o
  10   4   1       37.88       34.84      6.04 o
  11   4   1       23.37       24.86      4.95 o
 -10   5   1        0.44       -2.71      2.71 o
  -9   5   1        0.49        1.06      1.83 o
  -8   5   1        0.04       -0.16      1.38 o
  -7   5   1       23.43       23.89      1.65 o
  -6   5   1       42.70       37.90      3.05 o
  -5   5   1       18.77       17.72      1.16 o
  -4   5   1       26.34       26.44      1.84 o
  -3   5   1       19.58       17.79      2.18 o
  -2   5   1      207.15      217.91      7.77 o
  -1   5   1       77.18       76.22      4.68 o
   0   5   1       11.97       12.15      2.05 o
   1   5   1      147.22      153.83      4.87 o
   2   5   1       57.04       57.68      2.94 o
   3   5   1       77.16       78.72      3.35 o
   4   5   1        4.88        1.91      1.05 o
   5   5   1       25.33       25.94      1.46 o
   6   5   1       15.98       14.81      1.37 o
   7   5   1        7.58        4.25      1.28 o
   8   5   1        3.97        2.96      1.61 o
   9   5   1        9.11        8.35      2.50 o
  10   5   1        0.34        3.33      3.08 o
  -8   6   1        0.02       -1.70      1.92 o
  -7   6   1        0.06       -0.65      1.40 o
  -6   6   1        1.11        0.44      1.27 o
  -5   6   1       11.75        8.22      1.14 o
  -4   6   1       41.13       45.12      4.23 o
  -3   6   1        4.27        2.61      2.44 o
  -2   6   1        0.22       -1.91      1.91 o
  -1   6   1       13.05       15.64      2.72 o
   0   6   1        2.88        4.36      3.17 o
   1   6   1        0.32        1.25      2.41 o
   2   6   1        4.01        5.17      2.21 o
   3   6   1        0.14       -0.77      2.64 o
   4   6   1        3.32        2.82      2.18 o
   5   6   1        5.09        5.89      1.15 o
   6   6   1        7.26        7.52      1.45 o
   7   6   1        2.56        0.86      1.53 o
   8   6   1        2.24        4.18      1.95 o
  -5   7   1        5.79        8.38      1.76 o
  -4   7   1        2.45        5.40      2.03 o
  -3   7   1        0.41       -0.05      1.59 o
  -2   7   1        3.66        5.73      3.41 o
  -1   7   1        1.09       -1.36      3.32 o
   0   7   1       19.80       21.43      5.69 o
   1   7   1        0.87        1.56      2.47 o
   2   7   1        0.84       -0.46      3.28 o
   3   7   1        1.83        1.50      1.34 o
   4   7   1        0.97        1.73      2.26 o
   5   7   1        2.74        2.98      1.50 o
 -14   0   2        0.00       -0.94      6.29 o
 -13   0   2       13.24        9.77      6.42 o
 -12   0   2        1.48        6.15      5.75 o
 -11   0   2       12.85       17.26      6.29 o
 -10   0   2       16.92       21.46      4.08 o
  -9   0   2       20.82       24.22      5.49 o
  -8   0   2      187.29      193.20     10.58 o
  -7   0   2      330.03      314.59     12.73 o
  -6   0   2        1.65        2.68      2.54 o
  -3   0   2      304.86      337.60      5.48 o
  -2   0   2      925.50      856.94     10.17 o
  -1   0   2        0.40       -0.13      0.13 o
   1   0   2     4620.97     4585.65     68.55 o
   2   0   2     2728.27     2710.91     44.13 o
   4   0   2        0.02       -0.51      0.51 o
   5   0   2      275.26      300.15     11.12 o
   6   0   2      709.37      737.63     22.15 o
   7   0   2      163.14      166.01      9.64 o
   8   0   2       27.17       20.20      5.22 o
   9   0   2       21.87       21.68      5.62 o
  10   0   2       85.36       64.37      8.43 o
  11   0   2        7.57       16.46      6.42 o
  12   0   2        1.51       -1.74      5.08 o
  13   0   2       25.86       24.35      7.63 o
 -13   1   2       17.55        4.82      4.63 o
 -12   1   2        6.52        5.02      3.16 o
 -11   1   2       11.77       13.31      3.19 o
 -10   1   2       35.91       37.79      5.19 o
  -9   1   2       16.79        7.95      2.42 o
  -8   1   2        0.15       -0.49      1.80 o
  -7   1   2       38.69       34.86      2.17 o
  -6   1   2        2.32        1.74      0.82 o
  -5   1   2      326.44      324.33      3.92 o
  -4   1   2       97.46       92.07      1.71 o
  -3   1   2       79.40       89.50      1.52 o
  -2   1   2     2492.59     2421.91     17.20 o
  -1   1   2        0.54       -0.29      0.29 o
   0   1   2     1229.07     1085.97      7.39 o
   1   1   2      395.10      387.12      2.49 o
   2   1   2        5.53        4.10      0.45 o
   3   1   2     3099.66     3120.21     22.27 o
   4   1   2     1688.30     1736.55     14.45 o
   5   1   2       13.93       16.09      0.94 o
   6   1   2      163.65      160.19      2.54 o
   7   1   2       42.66       46.08      1.88 o
   8   1   2      155.17      145.34      5.00 o
   9   1   2       60.01       66.96      5.94 o
  10   1   2        1.44       -1.58      3.02 o
  11   1   2       30.06       24.49      5.01 o
  12   1   2       10.28        6.68      7.63 o
  13   1   2        4.78        7.38      5.28 o
 -13   2   2        1.15        4.52      4.62 o
 -12   2   2        0.50       -3.50      3.50 o
 -11   2   2       13.03       16.07      2.74 o
 -10   2   2        2.48        0.69      1.95 o
  -9   2   2        0.08       -0.37      1.52 o
  -8   2   2       62.34       65.98      2.37 o
  -7   2   2        0.32        2.10      0.98 o
  -6   2   2        5.46        5.61      0.93 o
  -5   2   2       99.78      113.44      2.07 o
  -4   2   2      236.71      232.20      2.66 o
  -3   2   2       80.38       84.85      1.31 o
  -2   2   2      503.18      482.11      3.86 o
  -1   2   2       26.52       27.28      1.02 o
   0   2   2       85.39       72.85      1.49 o
   1   2   2      563.25      533.30      4.34 o
   2   2   2      214.61      210.83      2.02 o
   3   2   2        4.98        7.01      0.53 o
   4   2   2       13.80       17.95      0.90 o
   5   2   2      566.54      557.55      5.41 o
   6   2   2      499.15      508.21      5.63 o
   7   2   2       61.57       69.37      2.20 o
   8   2   2      164.47      171.33      4.28 o
   9   2   2       35.47       31.75      4.06 o
  10   2   2        0.07        0.02      2.66 o
  11   2   2        4.44        4.56      3.26 o
  12   2   2        2.90        3.95      3.20 o
  13   2   2        0.34        0.98      3.56 o
 -13   3   2        0.29       -1.32      4.30 o
 -12   3   2        0.47       -1.47      5.08 o
 -11   3   2        0.20       -2.47      2.47 o
 -10   3   2        0.60       -0.33      2.05 o
  -9   3   2        0.16        0.94      1.54 o
  -8   3   2       39.65       42.27      1.94 o
  -7   3   2       33.04       35.41      1.61 o
  -6   3   2       56.90       58.38      1.78 o
  -5   3   2       11.37       10.98      0.93 o
  -4   3   2       45.83       50.28      1.33 o
  -3   3   2        0.23        1.28      0.62 o
  -2   3   2      172.44      161.93      2.47 o
  -1   3   2       58.98       61.98      2.39 o
   0   3   2      101.45       96.70      2.12 o
   1   3   2      136.32      126.27      2.34 o
   2   3   2       20.97       23.90      1.26 o
   3   3   2      254.08      255.09      2.79 o
   4   3   2       23.91       25.38      0.98 o
   5   3   2       19.85       17.91      1.13 o
   6   3   2       54.18       59.82      1.92 o
   7   3   2       28.03       28.03      1.66 o
   8   3   2        4.42        2.21      1.40 o
   9   3   2        7.92        6.78      2.23 o
  10   3   2        0.00       -1.24      6.82 o
  11   3   2        1.27        2.37      3.88 o
  12   3   2        0.85        0.27      3.95 o
 -12   4   2        0.91       -4.01      4.01 o
 -11   4   2        0.62       -1.13      2.69 o
 -10   4   2        3.38       -0.26      2.60 o
  -9   4   2        0.10        0.37      1.65 o
  -8   4   2        3.16        2.49      1.75 o
  -7   4   2        1.24        2.03      1.09 o
  -6   4   2       40.97       38.52      2.12 o
  -5   4   2       20.99       20.41      1.11 o
  -4   4   2       17.64       14.16      1.51 o
  -3   4   2        1.77       -2.01      2.40 o
  -2   4   2       23.96       24.05      2.31 o
  -1   4   2        1.19        1.70      2.16 o
   0   4   2       69.96       70.54      2.72 o
   1   4   2      182.60      180.21      3.52 o
   2   4   2       36.97       36.33      2.05 o
   3   4   2       98.27      101.56      2.00 o
   4   4   2       73.42       70.53      1.72 o
   5   4   2        2.82        2.04      0.88 o
   6   4   2       55.01       51.76      2.49 o
   7   4   2       19.10       21.95      1.71 o
   8   4   2       17.13       17.23      1.72 o
   9   4   2        0.19       -0.96      1.92 o
  10   4   2       10.14        8.35      3.82 o
  11   4   2        3.31        2.03      7.36 o
 -10   5   2        2.27        3.42      3.21 o
  -9   5   2        0.56       -1.09      1.71 o
  -8   5   2        4.83        3.15      1.71 o
  -7   5   2        0.17        0.33      1.13 o
  -6   5   2        4.66        3.68      1.16 o
  -5   5   2        6.04        5.13      1.08 o
  -4   5   2       10.63        8.58      1.30 o
  -3   5   2       44.31       43.53      3.50 o
  -2   5   2        5.63        5.41      2.34 o
  -1   5   2        1.48        0.78      3.59 o
   0   5   2       79.52       82.68      4.75 o
   1   5   2       22.32       22.93      2.26 o
   2   5   2        0.96        0.17      1.36 o
   3   5   2        4.89        3.23      0.97 o
   4   5   2       14.88       13.51      1.07 o
   5   5   2        3.72        4.43      1.05 o
   6   5   2        2.06        3.61      1.14 o
   7   5   2        2.97        2.62      1.31 o
   8   5   2        2.34        0.42      1.50 o
   9   5   2        3.53        3.25      2.33 o
  10   5   2        0.26       -3.46      3.46 o
  -8   6   2        6.48        6.16      1.86 o
  -7   6   2        2.07        2.39      1.42 o
  -6   6   2        3.79        1.86      1.23 o
  -5   6   2       10.65       10.45      1.38 o
  -4   6   2        0.03        0.63      1.21 o
  -3   6   2        3.61        3.68      2.20 o
  -2   6   2       28.65       33.65      3.42 o
  -1   6   2       25.27       26.30      3.72 o
   0   6   2        4.21        1.74      2.52 o
   1   6   2       36.62       39.35      4.21 o
   2   6   2        7.59        7.42      2.65 o
   3   6   2        2.73        0.58      1.50 o
   4   6   2        1.11        0.25      1.33 o
   5   6   2        0.63        0.31      1.17 o
   6   6   2        2.29        2.73      1.37 o
   7   6   2        7.21       10.00      1.80 o
   8   6   2        0.15       -0.37      1.88 o
  -5   7   2        0.53        0.22      1.62 o
  -4   7   2        4.35        5.35      2.02 o
  -3   7   2        2.11        5.72      1.93 o
  -2   7   2        8.17        8.11      3.19 o
  -1   7   2        7.01        7.20      3.54 o
   0   7   2        0.00       -2.59      2.59 o
   1   7   2        2.51        2.50      2.93 o
   2   7   2        4.60        1.53      3.60 o
   3   7   2        5.83        6.09      1.58 o
   4   7   2       12.16       12.43      2.09 o
   5   7   2        3.49        6.22      1.44 o
 -14   1   3        0.25        3.64      5.01 o
 -13   1   3        0.30        0.66      4.32 o
 -12   1   3        0.61        1.55      2.88 o
 -11   1   3        0.64       -0.48      2.09 o
 -10   1   3        6.10        1.84      2.05 o
  -9   1   3       12.39       11.71      2.54 o
  -8   1   3       24.72       23.81      2.20 o
  -7   1   3      208.55      206.26      3.66 o
  -6   1   3      190.77      173.95      2.82 o
  -5   1   3      237.54      238.81      3.19 o
  -4   1   3       20.57       22.62      1.00 o
  -3   1   3      342.11      342.85      2.88 o
  -2   1   3       81.04       86.70      0.95 o
  -1   1   3      500.78      442.53      2.92 o
   0   1   3        1.28        0.65      0.34 o
   1   1   3      282.29      256.56      2.00 o
   2   1   3        1.24        0.84      0.37 o
   3   1   3      166.28      175.13      1.90 o
   4   1   3       49.20       58.14      1.24 o
   5   1   3      100.78      100.26      1.68 o
   6   1   3        2.30        1.80      0.66 o
   7   1   3        1.65        2.41      0.87 o
   8   1   3       54.38       52.52      3.29 o
   9   1   3        4.97        4.88      2.07 o
  10   1   3       13.19       12.19      4.02 o
  11   1   3        5.16        3.03      3.92 o
  12   1   3        0.38       -2.86      3.71 o
  13   1   3       12.21       14.15      5.00 o
 -13   2   3        2.87        1.22      4.30 o
 -12   2   3       18.97       15.17      4.73 o
 -11   2   3        0.05        0.48      1.94 o
 -10   2   3       17.50       20.68      2.63 o
  -9   2   3       30.92       33.11      2.78 o
  -8   2   3       75.64       71.87      3.17 o
  -7   2   3        7.22        7.60      1.16 o
  -6   2   3        5.46        4.24      0.92 o
  -5   2   3      143.76      162.44      2.76 o
  -4   2   3        0.76       -0.07      0.57 o
  -3   2   3       56.13       58.75      1.21 o
  -2   2   3      618.14      592.38      4.48 o
  -1   2   3       21.03       25.54      1.20 o
   0   2   3       69.02       69.44      1.24 o
   1   2   3       78.90       70.95      1.31 o
   2   2   3       12.72       16.21      0.58 o
   3   2   3      343.29      372.80      3.16 o
   4   2   3       72.64       74.28      1.35 o
   5   2   3        1.28        0.14      0.65 o
   6   2   3       52.66       49.40      1.62 o
   7   2   3        9.78        8.70      1.25 o
   8   2   3       17.41       17.06      1.95 o
   9   2   3        0.00       -0.81      1.84 o
  10   2   3        0.09       -2.46      2.46 o
  11   2   3       19.82       23.94      4.09 o
  12   2   3        0.99       -1.20      3.19 o
 -13   3   3        1.14       -3.98      3.98 o
 -12   3   3        0.03       -3.12      3.12 o
 -11   3   3        0.63        0.47      2.38 o
 -10   3   3        2.38        0.35      1.91 o
  -9   3   3       14.55       13.69      1.86 o
  -8   3   3        0.65        0.45      1.08 o
  -7   3   3      102.81      112.58      3.10 o
  -6   3   3       32.25       31.56      1.42 o
  -5   3   3        0.83        1.53      0.77 o
  -4   3   3        2.16        3.15      0.66 o
  -3   3   3       25.50       30.94      1.04 o
  -2   3   3      204.68      204.46      3.18 o
  -1   3   3       31.78       30.41      1.37 o
   0   3   3      719.42      733.92      8.47 o
   1   3   3      237.79      234.32      3.83 o
   2   3   3      371.61      361.99      3.30 o
   3   3   3       77.66       77.30      1.37 o
   4   3   3        1.89        1.21      0.63 o
   5   3   3       11.46       10.73      1.05 o
   6   3   3       61.36       59.57      2.04 o
   7   3   3       19.64       18.47      1.48 o
   8   3   3       11.50       12.90      1.92 o
   9   3   3       23.57       22.79      3.04 o
  10   3   3        4.32        5.00      3.62 o
  11   3   3        1.63       -4.07      5.82 o
  12   3   3        0.39       -0.77      3.86 o
 -12   4   3        3.64       14.06      4.78 o
 -11   4   3        1.16        2.78      3.07 o
 -10   4   3        0.20        3.23      2.72 o
  -9   4   3        1.00       -0.39      1.42 o
  -8   4   3        0.98       -0.02      1.23 o
  -7   4   3       39.08       35.24      2.10 o
  -6   4   3        1.32        1.69      0.93 o
  -5   4   3      101.25      104.00      2.19 o
  -4   4   3       24.67       22.77      1.77 o
  -3   4   3       62.39       56.47      2.51 o
  -2   4   3      125.97      117.54      3.58 o
  -1   4   3        7.37        5.72      1.49 o
   0   4   3        1.16        1.80      1.22 o
   1   4   3       22.98       20.43      2.07 o
   2   4   3        5.91        8.00      1.41 o
   3   4   3       21.92       21.84      1.22 o
   4   4   3       22.89       22.99      1.21 o
   5   4   3        4.33        3.35      1.03 o
   6   4   3        2.59        0.52      0.99 o
   7   4   3        0.65       -1.10      1.10 o
   8   4   3        1.35        0.12      1.52 o
   9   4   3        1.89        1.91      2.08 o
  10   4   3        0.03        0.33      3.54 o
  11   4   3        7.06        5.41      5.08 o
 -10   5   3       10.74       15.20      3.22 o
  -9   5   3        1.02        0.51      1.79 o
  -8   5   3        3.64        3.92      1.36 o
  -7   5   3        3.48        5.79      1.29 o
  -6   5   3        2.52        0.28      1.11 o
  -5   5   3        0.40       -0.11      0.99 o
  -4   5   3        0.15       -0.98      0.98 o
  -3   5   3        0.80       -0.64      1.15 o
  -2   5   3       10.94       15.41      2.39 o
  -1   5   3       38.29       40.07      3.60 o
   0   5   3        0.28       -1.90      1.90 o
   1   5   3       10.60       11.98      2.43 o
   2   5   3        3.81        4.84      1.46 o
   3   5   3       24.57       24.50      2.40 o
   4   5   3        2.93        1.88      0.94 o
   5   5   3       38.20       37.40      1.70 o
   6   5   3        5.25        3.24      1.18 o
   7   5   3        9.28        9.14      1.49 o
   8   5   3        0.93        0.79      1.78 o
   9   5   3        5.54        8.67      2.60 o
  10   5   3        3.54       -2.00      6.69 o
  -8   6   3        3.69        5.03      1.86 o
  -7   6   3        0.10        1.40      1.41 o
  -6   6   3        2.04        0.80      1.51 o
  -5   6   3        1.79       -0.52      1.19 o
  -4   6   3        5.79        3.38      1.83 o
  -3   6   3        0.09        0.72      1.47 o
  -2   6   3       28.73       29.55      4.77 o
  -1   6   3        4.65        5.09      2.76 o
   0   6   3       64.45       66.12      4.19 o
   1   6   3        1.04        2.71      2.19 o
   2   6   3        7.41       14.50      2.83 o
   3   6   3       10.89       11.37      4.08 o
   4   6   3        1.90        2.31      1.17 o
   5   6   3        2.72        4.90      1.23 o
   6   6   3        4.31        2.00      1.45 o
   7   6   3        2.95        4.45      1.89 o
   8   6   3        0.52        6.53      2.53 o
  -5   7   3       12.88       15.45      2.59 o
  -4   7   3        4.45        3.67      1.83 o
  -3   7   3        1.92        3.96      1.72 o
  -2   7   3        7.34        5.11      5.28 o
  -1   7   3        1.69        5.12      3.54 o
   0   7   3        0.10        2.60      2.58 o
   1   7   3        0.76       -0.46      2.73 o
   2   7   3        0.05        2.10      3.63 o
   3   7   3        0.24       -0.50      1.76 o
   4   7   3        0.61        1.09      1.33 o
   5   7   3        0.16        2.88      1.45 o
 -14   0   4        3.37        2.41      6.82 o
 -13   0   4       11.51       24.75      7.89 o
 -12   0   4        9.48        6.69      5.89 o
 -11   0   4        1.65        5.62      5.35 o
 -10   0   4       31.97       36.73      4.21 o
  -9   0   4      241.27      248.84      7.78 o
  -8   0   4        5.72        2.51      2.10 o
  -7   0   4      384.81      418.39      9.88 o
  -6   0   4        0.69        0.97      3.08 o
  -5   0   4      306.25      320.69      7.46 o
  -4   0   4       28.81       27.22      2.12 o
  -3   0   4      236.25      188.28      3.10 o
  -2   0   4      549.24      484.24      5.50 o
  -1   0   4     7754.55     7832.18     86.66 o
   0   0   4      640.87      566.32      8.56 o
   1   0   4        3.49        2.01      0.88 o
   2   0   4      656.12      649.07      9.94 o
   3   0   4      517.82      498.53     10.15 o
   4   0   4       18.49       17.93      3.35 o
   5   0   4       37.11       31.31      4.42 o
   6   0   4      237.38      278.17     11.92 o
   7   0   4        3.97        4.28      3.88 o
   8   0   4      108.79       99.44      9.37 o
   9   0   4        0.08       -4.01      4.01 o
  10   0   4       32.96       32.65      7.36 o
  11   0   4        7.11        2.14      5.62 o
  12   0   4        0.06       -5.08      5.08 o
  13   0   4       22.32       22.88      8.30 o
 -14   1   4        7.44       -2.26      4.68 o
 -13   1   4        2.72        2.69      6.09 o
 -12   1   4       15.58       12.50      3.35 o
 -11   1   4       46.19       47.01      5.67 o
 -10   1   4        2.78        3.72      2.00 o
  -9   1   4        0.78       -0.31      1.67 o
  -8   1   4        0.12        0.09      1.31 o
  -7   1   4       55.88       58.22      1.99 o
  -6   1   4      182.45      185.88      2.77 o
  -5   1   4      221.79      229.04      2.93 o
  -4   1   4      253.67      249.51      2.53 o
  -3   1   4       66.47       64.04      1.02 o
  -2   1   4      599.15      617.18      4.13 o
  -1   1   4       28.56       21.96      0.58 o
   0   1   4       85.37       81.31      1.17 o
   1   1   4     2033.15     2029.90     13.49 o
   2   1   4       24.73       21.59      0.74 o
   3   1   4      101.44       96.70      1.46 o
   4   1   4      428.20      441.41      4.58 o
   5   1   4        0.56       -0.27      0.73 o
   6   1   4        3.83        4.80      0.94 o
   7   1   4        3.33        1.23      1.49 o
   8   1   4       15.11       18.73      2.21 o
   9   1   4        8.77        7.03      3.33 o
  10   1   4        0.96       -3.16      3.18 o
  11   1   4        8.59        9.97      4.20 o
  12   1   4        0.00       -6.28      6.35 o
  13   1   4        0.01       -1.35      4.44 o
 -13   2   4        3.12        1.59      4.21 o
 -12   2   4        1.93       -2.35      2.35 o
 -11   2   4        2.71       -0.53      2.24 o
 -10   2   4        1.51        4.13      2.13 o
  -9   2   4       33.11       34.52      3.24 o
  -8   2   4       17.55       15.48      1.49 o
  -7   2   4       10.26       10.85      1.19 o
  -6   2   4       12.28       12.46      1.01 o
  -5   2   4       32.96       41.52      1.40 o
  -4   2   4      284.55      295.66      3.22 o
  -3   2   4      218.82      212.18      2.12 o
  -2   2   4      973.40      978.96      6.38 o
  -1   2   4      560.38      538.10      4.33 o
   0   2   4      881.63      870.84      5.94 o
   1   2   4      374.46      407.93      3.06 o
   2   2   4        0.01        0.19      0.42 o
   3   2   4      162.42      188.24      2.18 o
   4   2   4       88.10       81.31      1.48 o
   5   2   4       84.54       88.75      1.77 o
   6   2   4       20.25       18.87      1.08 o
   7   2   4       33.53       36.65      1.90 o
   8   2   4       53.41       62.70      4.48 o
   9   2   4        6.25        3.48      2.52 o
  10   2   4        6.16        4.63      2.98 o
  11   2   4       12.16       16.49      4.03 o
  12   2   4        0.47       -1.77      3.48 o
 -13   3   4        0.00       -2.01      4.14 o
 -12   3   4        0.31       -0.96      3.16 o
 -11   3   4        0.95        4.40      2.85 o
 -10   3   4        4.30        2.92      2.09 o
  -9   3   4       24.24       23.63      1.92 o
  -8   3   4        3.66        3.55      1.42 o
  -7   3   4       10.44        8.64      1.10 o
  -6   3   4       42.96       38.86      1.48 o
  -5   3   4        6.18        4.82      0.79 o
  -4   3   4       75.59       72.67      1.59 o
  -3   3   4        1.25        0.69      0.61 o
  -2   3   4        3.33        3.48      1.02 o
  -1   3   4       70.61       65.56      1.75 o
   0   3   4      144.60      140.19      2.40 o
   1   3   4        0.15       -0.46      0.69 o
   2   3   4       18.26       18.81      0.81 o
   3   3   4        7.39        8.83      0.73 o
   4   3   4        0.30        0.45      0.68 o
   5   3   4       13.92       12.15      0.96 o
   6   3   4      138.98      146.73      3.03 o
   7   3   4        1.16        0.23      1.30 o
   8   3   4        6.93        1.03      1.76 o
   9   3   4        3.67        7.44      4.75 o
  10   3   4        0.14       -0.10      3.31 o
  11   3   4        0.01        3.58      3.74 o
  12   3   4        1.20       -0.72      4.42 o
 -12   4   4        0.99        2.73      4.49 o
 -11   4   4        0.36        4.25      3.34 o
 -10   4   4        1.30        1.45      2.50 o
  -9   4   4        0.14       -1.52      1.67 o
  -8   4   4        0.21       -0.13      1.19 o
  -7   4   4        7.34        6.37      1.66 o
  -6   4   4        2.54        4.53      0.99 o
  -5   4   4        4.63        4.01      0.90 o
  -4   4   4        0.64        0.25      1.60 o
  -3   4   4        1.47        1.39      0.82 o
  -2   4   4        7.57        6.50      1.63 o
  -1   4   4       18.40       22.67      2.23 o
   0   4   4      219.06      207.97      4.08 o
   1   4   4      106.46      113.23      4.54 o
   2   4   4      128.47      118.12      2.21 o
   3   4   4      201.19      197.51      2.51 o
   4   4   4       72.99       73.28      1.77 o
   5   4   4       83.88       78.77      2.04 o
   6   4   4       17.57       16.99      2.34 o
   7   4   4        3.29        6.60      1.43 o
   8   4   4        0.00        1.06      2.10 o
   9   4   4        1.08       -0.92      3.81 o
  10   4   4        4.16        4.35      4.88 o
  11   4   4        0.39       -4.63      4.75 o
 -10   5   4        1.53        4.87      2.80 o
  -9   5   4        0.02        0.69      1.70 o
  -8   5   4        2.85        0.94      1.57 o
  -7   5   4        7.38        6.30      1.47 o
  -6   5   4       14.31       11.42      1.73 o
  -5   5   4       13.05       10.09      1.35 o
  -4   5   4       35.40       32.44      1.85 o
  -3   5   4        0.01       -0.97      1.01 o
  -2   5   4      120.97      125.44      8.87 o
  -1   5   4        4.82        4.00      2.26 o
   0   5   4       89.25       96.21      4.39 o
   1   5   4       16.50       18.83      2.15 o
   2   5   4        5.90        6.35      1.68 o
   3   5   4        2.68        2.71      1.04 o
   4   5   4        0.39       -1.03      1.03 o
   5   5   4        3.78        1.42      1.28 o
   6   5   4       15.77       15.96      1.74 o
   7   5   4        1.47        1.28      1.50 o
   8   5   4        0.00        0.65      2.05 o
   9   5   4        0.38       -3.05      3.05 o
  -8   6   4        0.24        0.06      1.68 o
  -7   6   4       10.64       13.21      1.70 o
  -6   6   4        0.61        0.71      1.25 o
  -5   6   4        9.71       12.70      1.55 o
  -4   6   4        0.59        1.33      1.40 o
  -3   6   4        4.42        3.61      1.30 o
  -2   6   4        4.14        6.96      3.59 o
  -1   6   4        0.33        2.34      2.19 o
   0   6   4        1.26       -2.03      2.03 o
   1   6   4        0.11        1.17      2.03 o
   2   6   4        0.88       -0.31      1.87 o
   3   6   4        0.96       -0.43      1.32 o
   4   6   4        2.73        1.55      1.28 o
   5   6   4        8.21        8.94      1.44 o
   6   6   4        2.87        2.42      1.47 o
   7   6   4        4.11        2.86      1.95 o
  -5   7   4        0.00        1.03      2.23 o
  -4   7   4        0.23       -2.05      2.05 o
  -3   7   4        1.17        2.39      1.54 o
  -2   7   4        1.80        0.33      3.04 o
  -1   7   4        2.16        3.10      2.97 o
   0   7   4        0.51        2.00      2.55 o
   1   7   4        0.65       -2.86      2.86 o
   2   7   4        2.68        1.02      1.91 o
   3   7   4        9.04       10.35      1.89 o
   4   7   4        0.06       -2.00      2.00 o
 -14   1   5        0.16        3.08      4.53 o
 -13   1   5        0.16       -3.28      4.08 o
 -12   1   5        0.00       -2.51      2.51 o
 -11   1   5        0.80        1.49      2.64 o
 -10   1   5        0.35        1.02      1.89 o
  -9   1   5       35.64       36.77      2.61 o
  -8   1   5        4.11        4.12      1.40 o
  -7   1   5       25.71       26.48      1.44 o
  -6   1   5       46.36       50.48      1.87 o
  -5   1   5       35.96       35.82      1.27 o
  -4   1   5      168.60      165.35      2.14 o
  -3   1   5       13.06       12.67      0.57 o
  -2   1   5        2.33        2.26      0.37 o
  -1   1   5       60.17       59.44      1.10 o
   0   1   5       92.22       77.89      1.51 o
   1   1   5      410.61      398.01      3.61 o
   2   1   5       48.67       51.92      1.20 o
   3   1   5      354.78      376.24      3.82 o
   4   1   5      130.85      132.19      2.51 o
   5   1   5       22.61       25.78      1.57 o
   6   1   5      188.57      184.43      3.35 o
   7   1   5        5.17        4.59      1.98 o
   8   1   5       77.73       73.52     10.77 o
   9   1   5        7.38        5.40      3.39 o
  10   1   5        5.94        5.21      3.71 o
  11   1   5       26.46       31.49      9.77 o
  12   1   5        0.07       -4.04      4.04 o
 -13   2   5        0.96        1.22      4.11 o
 -12   2   5        1.69        3.13      2.86 o
 -11   2   5        6.44        3.89      2.87 o
 -10   2   5        1.56       -0.34      2.04 o
  -9   2   5       12.23       11.60      2.12 o
  -8   2   5        3.81        3.43      1.21 o
  -7   2   5      124.05      130.23      3.00 o
  -6   2   5        8.38        6.96      0.91 o
  -5   2   5        3.03        2.61      0.73 o
  -4   2   5      255.21      269.32      3.05 o
  -3   2   5      160.79      168.26      1.95 o
  -2   2   5        0.90       -0.06      0.40 o
  -1   2   5      117.85      120.28      1.37 o
   0   2   5        7.35        7.62      0.51 o
   1   2   5      870.42      881.92      6.44 o
   2   2   5      203.56      204.33      2.49 o
   3   2   5        4.90        4.01      0.63 o
   4   2   5       68.85       72.42      1.55 o
   5   2   5        0.06        0.45      0.72 o
   6   2   5       72.10       69.41      2.66 o
   7   2   5       71.04       73.73      3.38 o
   8   2   5        3.21        4.76      2.09 o
   9   2   5        2.42        1.81      2.63 o
  10   2   5        1.28       -1.85      2.77 o
  11   2   5        1.37        6.68      3.33 o
  12   2   5        0.08       -3.34      3.34 o
 -13   3   5        0.52       -4.10      4.68 o
 -12   3   5        0.95       -1.80      3.21 o
 -11   3   5        3.44       -0.58      2.73 o
 -10   3   5        5.57        6.00      2.35 o
  -9   3   5       35.90       34.34      2.15 o
  -8   3   5        4.97        2.52      1.19 o
  -7   3   5       16.45       15.06      1.71 o
  -6   3   5       29.44       27.35      1.27 o
  -5   3   5      131.82      134.79      2.53 o
  -4   3   5       79.87       75.98      1.63 o
  -3   3   5       70.90       76.75      1.36 o
  -2   3   5      467.83      466.19      4.36 o
  -1   3   5      767.84      794.50      6.33 o
   0   3   5       10.75       11.67      0.72 o
   1   3   5      165.05      178.63      2.12 o
   2   3   5       12.61       12.61      0.78 o
   3   3   5        8.36        9.07      0.79 o
   4   3   5        0.57        1.37      0.77 o
   5   3   5      234.88      248.61      3.42 o
   6   3   5       11.68       13.27      1.31 o
   7   3   5        1.24        0.05      1.41 o
   8   3   5        8.80       11.64      2.49 o
   9   3   5       14.80       13.24      3.81 o
  10   3   5        0.24       -4.21      4.42 o
  11   3   5        0.37        3.17      4.02 o
 -12   4   5        0.81        5.38      3.54 o
 -11   4   5        0.09       -2.94      2.94 o
 -10   4   5        0.09       -1.21      2.53 o
  -9   4   5        4.14        5.87      1.94 o
  -8   4   5        1.82        1.58      1.22 o
  -7   4   5       56.12       56.41      2.07 o
  -6   4   5       33.06       29.52      1.51 o
  -5   4   5        0.60       -0.02      1.12 o
  -4   4   5      243.54      242.79      7.44 o
  -3   4   5      127.87      127.98      2.70 o
  -2   4   5       21.44       20.69      1.11 o
  -1   4   5        1.67        2.39      1.04 o
   0   4   5        0.70        0.53      1.19 o
   1   4   5       65.24       63.94      2.26 o
   2   4   5       79.65       83.15      1.67 o
   3   4   5       23.45       23.47      1.22 o
   4   4   5        4.47        3.66      0.88 o
   5   4   5        5.92        4.81      1.01 o
   6   4   5       10.50       10.24      1.33 o
   7   4   5       22.28       25.25      1.89 o
   8   4   5        0.12       -1.82      1.82 o
   9   4   5        0.00       -2.41      4.35 o
  10   4   5        0.00       -3.47      3.47 o
 -10   5   5        0.37        3.45      3.41 o
  -9   5   5        4.45        2.26      2.03 o
  -8   5   5        3.80        6.89      1.57 o
  -7   5   5       10.39       15.68      1.64 o
  -6   5   5       40.56       44.13      2.26 o
  -5   5   5        9.86       13.51      1.90 o
  -4   5   5        9.40        7.00      1.82 o
  -3   5   5        2.55        2.74      1.17 o
  -2   5   5        6.79        7.38      1.36 o
  -1   5   5       22.30       21.52      3.94 o
   0   5   5      138.85      149.41      4.38 o
   1   5   5       21.73       22.11      2.26 o
   2   5   5        4.17        3.06      1.01 o
   3   5   5       68.42       62.45      2.27 o
   4   5   5       58.02       58.33      2.16 o
   5   5   5        0.41       -0.53      1.07 o
   6   5   5        4.57        4.55      1.35 o
   7   5   5        0.28       -1.47      1.47 o
   8   5   5        0.25        2.31      2.22 o
   9   5   5        0.09       -0.04      3.31 o
  -8   6   5        3.29       -0.57      1.74 o
  -7   6   5        0.03       -1.37      1.37 o
  -6   6   5        0.88        1.91      1.34 o
  -5   6   5        0.76       -1.02      1.62 o
  -4   6   5        3.00        3.05      1.66 o
  -3   6   5        7.04        8.70      1.60 o
  -2   6   5       64.59       76.24      4.65 o
  -1   6   5        8.78        8.78      2.62 o
   0   6   5        2.84        2.82      2.22 o
   1   6   5       32.94       31.37      3.24 o
   2   6   5       30.85       31.74      2.48 o
   3   6   5        0.31       -0.91      1.10 o
   4   6   5        1.05        1.68      1.35 o
   5   6   5        0.10       -1.27      1.27 o
   6   6   5        5.25        4.66      2.29 o
   7   6   5        0.88       -1.23      1.95 o
  -5   7   5        2.59        0.93      2.15 o
  -4   7   5        6.86        7.15      2.40 o
  -3   7   5        0.72        3.91      1.84 o
  -2   7   5        2.41        4.57      1.37 o
  -1   7   5        4.43       11.08      3.10 o
   0   7   5       11.96       15.64      3.16 o
   1   7   5        2.51       -0.76      2.90 o
   2   7   5        0.38       -1.14      2.07 o
   3   7   5        1.17       -0.76      1.31 o
   4   7   5        3.13        1.54      1.35 o
 -14   0   6        6.80        9.37      6.82 o
 -13   0   6       34.54       33.32      7.89 o
 -12   0   6        3.40       -1.61      4.95 o
 -11   0   6        8.06        8.83      5.75 o
 -10   0   6        0.94        3.71      3.55 o
  -9   0   6        1.19       -0.93      2.19 o
  -8   0   6       44.97       47.13      5.49 o
  -7   0   6      275.22      279.06     16.54 o
  -6   0   6      482.38      457.49     14.68 o
  -5   0   6        6.91        5.30      1.17 o
  -4   0   6        1.13        0.95      1.41 o
  -3   0   6      279.43      281.53      4.44 o
  -2   0   6      200.28      179.02      3.11 o
  -1   0   6      338.60      366.81      6.50 o
   0   0   6     4119.89     4356.94     62.91 o
   1   0   6        2.93        2.65      1.33 o
   2   0   6      107.27      102.17      3.30 o
   3   0   6       17.86       20.61      3.61 o
   4   0   6      128.06      125.17      7.10 o
   5   0   6       12.57       11.64      3.75 o
   6   0   6      411.13      427.35     16.08 o
   7   0   6      207.70      225.07     12.18 o
   8   0   6        3.67       -3.48      3.48 o
   9   0   6        1.59       -0.67      4.42 o
  10   0   6        8.34        1.87      5.08 o
  11   0   6        2.77       13.91      6.96 o
  12   0   6        5.35        4.95      6.42 o
 -14   1   6        2.29       -3.46      4.54 o
 -13   1   6        0.71       -2.52      4.01 o
 -12   1   6        3.10        3.43      3.92 o
 -11   1   6       26.79       29.31      4.07 o
 -10   1   6       35.85       33.97      3.64 o
  -9   1   6       79.31       77.60      4.55 o
  -8   1   6       11.30       12.76      2.00 o
  -7   1   6        7.52        9.23      1.30 o
  -6   1   6       40.27       43.05      1.56 o
  -5   1   6       48.59       52.57      1.42 o
  -4   1   6      345.31      329.09      3.48 o
  -3   1   6      258.13      268.37      2.59 o
  -2   1   6     1019.35      993.85      7.38 o
  -1   1   6      552.76      542.57      4.66 o
   0   1   6      188.36      172.54      2.45 o
   1   1   6        2.86        1.71      0.61 o
   2   1   6       94.47      101.03      1.52 o
   3   1   6      423.19      434.05      4.58 o
   4   1   6      361.64      373.19      4.36 o
   5   1   6       20.77       22.83      1.50 o
   6   1   6        0.41        0.41      1.20 o
   7   1   6        3.80        0.06      4.08 o
   8   1   6       19.05       16.47      3.78 o
   9   1   6       34.69       38.44      5.05 o
  10   1   6       13.79       17.89      5.42 o
  11   1   6        4.09       -3.35      3.88 o
  12   1   6        1.84        6.05      9.37 o
 -13   2   6        9.81       10.65      3.75 o
 -12   2   6       18.25       17.30      3.88 o
 -11   2   6       17.86       17.26      3.88 o
 -10   2   6        6.55        5.21      2.83 o
  -9   2   6       28.29       28.30      3.77 o
  -8   2   6       57.58       57.98      3.19 o
  -7   2   6        3.57        4.37      0.99 o
  -6   2   6       64.24       63.41      1.63 o
  -5   2   6      121.48      117.31      1.92 o
  -4   2   6        8.30       10.54      0.84 o
  -3   2   6       88.08      111.11      1.68 o
  -2   2   6       77.56       73.10      1.33 o
  -1   2   6        7.32        6.84      0.68 o
   0   2   6      104.95      110.33      1.60 o
   1   2   6      184.52      186.13      2.11 o
   2   2   6      114.79      128.19      2.02 o
   3   2   6        0.49        0.10      0.64 o
   4   2   6        8.79        9.96      1.00 o
   5   2   6       44.33       42.73      1.79 o
   6   2   6        3.00        3.03      1.24 o
   7   2   6       34.72       43.14      6.54 o
   8   2   6       13.73        6.95      7.36 o
   9   2   6       25.40       30.47      4.81 o
  10   2   6        1.37       -1.15      2.85 o
  11   2   6       14.40       11.24      4.32 o
  12   2   6       11.22       11.32      5.44 o
 -13   3   6        0.02        1.24      3.59 o
 -12   3   6        1.19       -2.79      3.21 o
 -11   3   6        5.74        3.82      2.96 o
 -10   3   6       11.73       10.43      2.97 o
  -9   3   6        3.89        2.95      1.62 o
  -8   3   6        6.97        5.04      1.14 o
  -7   3   6        6.86        8.30      1.09 o
  -6   3   6       68.41       71.92      1.84 o
  -5   3   6       12.91       14.82      1.17 o
  -4   3   6       16.82       18.20      1.00 o
  -3   3   6        5.58        3.95      0.74 o
  -2   3   6       54.90       56.92      1.15 o
  -1   3   6       38.95       41.95      0.98 o
   0   3   6       11.27       11.27      0.65 o
   1   3   6       44.24       45.34      1.23 o
   2   3   6        6.93        7.98      0.77 o
   3   3   6       15.82       16.23      1.02 o
   4   3   6        0.00       -0.15      0.84 o
   5   3   6       71.67       76.45      2.26 o
   6   3   6       26.34       23.35      1.54 o
   7   3   6        0.03        0.23      1.55 o
   8   3   6        3.81        4.15      2.65 o
   9   3   6       16.49       16.81      3.96 o
  10   3   6        3.74        3.44      3.63 o
  11   3   6        0.98        0.74      4.88 o
 -12   4   6        2.09        3.56      3.66 o
 -11   4   6        0.61        2.44      3.29 o
 -10   4   6        3.55        4.20      2.90 o
  -9   4   6        1.26        2.12      1.79 o
  -8   4   6       30.50       34.89      2.15 o
  -7   4   6        5.16        4.40      1.29 o
  -6   4   6        0.30       -0.65      0.99 o
  -5   4   6        3.64        4.34      1.13 o
  -4   4   6        1.25        0.52      0.98 o
  -3   4   6        0.30        0.01      0.72 o
  -2   4   6       31.25       30.11      1.36 o
  -1   4   6        7.56        8.57      0.96 o
   0   4   6       13.74       13.39      0.73 o
   1   4   6        8.51        6.45      0.72 o
   2   4   6        0.81       -0.33      0.77 o
   3   4   6       16.82       16.42      1.18 o
   4   4   6       23.24       21.09      1.30 o
   5   4   6        0.76        0.95      1.01 o
   6   4   6        0.00        1.99      1.23 o
   7   4   6       22.00       21.91      2.22 o
   8   4   6        7.00        7.14      2.58 o
   9   4   6        0.19       -4.21      4.21 o
  10   4   6        0.34       -3.37      3.37 o
 -10   5   6        0.13       -0.94      3.14 o
  -9   5   6        6.33        2.57      2.14 o
  -8   5   6        0.04        0.99      1.42 o
  -7   5   6       10.35       11.39      1.49 o
  -6   5   6        0.45        0.58      1.19 o
  -5   5   6        7.74        9.54      1.88 o
  -4   5   6        8.68        8.01      1.30 o
  -3   5   6        0.00       -1.28      1.28 o
  -2   5   6       14.96       12.77      1.36 o
  -1   5   6        0.96        0.85      1.18 o
   0   5   6        0.27       -0.61      1.07 o
   1   5   6        1.05        1.63      0.69 o
   2   5   6       10.52        9.42      1.07 o
   3   5   6        0.01        0.40      0.99 o
   4   5   6        0.30       -0.48      0.94 o
   5   5   6        8.70        8.39      1.45 o
   6   5   6        4.30        6.17      1.51 o
   7   5   6        1.19        2.62      1.74 o
   8   5   6        2.07        0.81      2.61 o
   9   5   6        0.02       -0.66      3.77 o
  -8   6   6        0.04       -1.75      1.75 o
  -7   6   6        1.20       -0.35      1.49 o
  -6   6   6        1.37        2.03      1.44 o
  -5   6   6        0.52       -0.53      1.55 o
  -4   6   6        0.15       -0.48      1.18 o
  -3   6   6        0.41        0.77      1.41 o
  -2   6   6        1.25        0.67      1.22 o
  -1   6   6        0.05        0.78      1.32 o
   0   6   6        8.93        8.80      2.56 o
   1   6   6        0.95        0.04      0.79 o
   2   6   6        0.50        3.01      1.20 o
   3   6   6        1.77        1.74      1.25 o
   4   6   6        0.21        0.15      1.39 o
   5   6   6        3.43        4.00      2.57 o
   6   6   6        3.95        3.26      1.87 o
   7   6   6        0.24        2.04      2.39 o
  -5   7   6        0.41       -0.37      1.60 o
  -4   7   6        3.12        3.48      1.51 o
  -3   7   6        0.40       -0.77      1.89 o
  -2   7   6        0.01        0.24      1.51 o
  -1   7   6        0.02        0.70      1.43 o
   0   7   6        0.03        1.39      1.30 o
   1   7   6        0.23        0.92      1.47 o
   2   7   6        0.21        0.58      1.96 o
   3   7   6        8.46       10.64      2.05 o
 -13   1   7        5.77        4.54      4.58 o
 -12   1   7        5.22        5.26      5.02 o
 -11   1   7       24.89       26.13      3.62 o
 -10   1   7       10.32       13.27      3.02 o
  -9   1   7       14.55       14.26      4.24 o
  -8   1   7       86.30       83.46      4.60 o
  -7   1   7       29.96       33.99      1.80 o
  -6   1   7       12.98       14.47      0.94 o
  -5   1   7       39.43       46.68      1.35 o
  -4   1   7      545.08      555.94      4.95 o
  -3   1   7       93.77       92.30      1.33 o
  -2   1   7      861.86      856.28      7.30 o
  -1   1   7      507.42      532.85      6.16 o
   0   1   7        5.44        6.97      0.78 o
   1   1   7        7.47        8.88      0.85 o
   2   1   7        3.75        3.40      0.59 o
   3   1   7       11.43       14.55      0.97 o
   4   1   7       18.20       18.56      1.10 o
   5   1   7       30.71       27.47      1.68 o
   6   1   7       11.39       11.23      2.15 o
   7   1   7       13.32       13.74      3.31 o
   8   1   7        0.04        2.51      2.91 o
   9   1   7        0.22        2.03      3.33 o
  10   1   7        0.25       -3.62      5.49 o
  11   1   7        2.85        5.30      5.75 o
  12   1   7        0.10       -1.50      4.88 o
 -13   2   7        0.48        4.40      4.38 o
 -12   2   7        0.30       -3.11      3.11 o
 -11   2   7        2.27        1.58      2.93 o
 -10   2   7        4.58        1.11      2.70 o
  -9   2   7        0.17       -0.82      1.62 o
  -8   2   7       85.56       88.36      2.71 o
  -7   2   7       78.99       82.16      2.70 o
  -6   2   7        3.22        2.58      0.87 o
  -5   2   7       31.55       29.90      1.78 o
  -4   2   7      235.15      223.29      2.70 o
  -3   2   7       33.06       35.47      1.29 o
  -2   2   7      412.43      418.09      3.95 o
  -1   2   7      334.20      337.29      3.59 o
   0   2   7      159.91      159.10      2.16 o
   1   2   7      559.32      590.79      4.85 o
   2   2   7       47.69       48.89      1.83 o
   3   2   7       12.44       12.04      0.95 o
   4   2   7       12.11       14.69      1.25 o
   5   2   7      121.12      121.09      2.77 o
   6   2   7        3.32        2.47      1.33 o
   7   2   7       42.61       51.67      8.76 o
   8   2   7        0.53        1.14      4.48 o
   9   2   7        2.75        6.75      3.59 o
  10   2   7        0.09       -3.57      3.57 o
  11   2   7        1.60        4.70      4.48 o
 -12   3   7        0.63       -2.20      3.03 o
 -11   3   7        0.20       -2.31      2.83 o
 -10   3   7       17.88       18.15      3.42 o
  -9   3   7       64.57       63.57      3.07 o
  -8   3   7        1.18        5.31      1.19 o
  -7   3   7       38.39       34.26      1.54 o
  -6   3   7      287.46      282.72      4.24 o
  -5   3   7      114.29      113.96      3.29 o
  -4   3   7       29.89       33.41      1.42 o
  -3   3   7       30.24       30.83      1.18 o
  -2   3   7      169.04      165.81      2.05 o
  -1   3   7       87.70       88.47      1.61 o
   0   3   7       45.15       48.81      1.28 o
   1   3   7      265.27      257.80      2.90 o
   2   3   7       26.07       27.99      1.23 o
   3   3   7       34.71       33.00      1.38 o
   4   3   7      145.22      144.85      2.90 o
   5   3   7       57.02       63.11      2.15 o
   6   3   7       17.26       16.00      2.99 o
   7   3   7       19.74       19.69      2.46 o
   8   3   7        3.03        0.26      2.88 o
   9   3   7        0.51        3.64      3.20 o
  10   3   7        7.05       -0.20      3.58 o
  11   3   7        0.98       -2.34      3.63 o
 -11   4   7        0.00        0.79      3.75 o
 -10   4   7        1.95        4.15      4.16 o
  -9   4   7        4.01        0.79      3.36 o
  -8   4   7       28.98       34.11      2.17 o
  -7   4   7       58.71       60.87      2.30 o
  -6   4   7       16.96       13.78      1.36 o
  -5   4   7       29.73       26.12      1.74 o
  -4   4   7      217.13      214.34      3.36 o
  -3   4   7      122.45      119.13      2.11 o
  -2   4   7       45.41       50.12      1.41 o
  -1   4   7        0.42       -0.10      0.66 o
   0   4   7        0.17        0.14      0.68 o
   1   4   7       81.57       84.94      1.99 o
   2   4   7       67.35       63.26      1.87 o
   3   4   7       81.67       81.95      2.35 o
   4   4   7        5.62        4.39      1.14 o
   5   4   7        2.20        1.53      1.07 o
   6   4   7       13.96       16.13      1.97 o
   7   4   7       16.48       17.60      3.36 o
   8   4   7        1.66        8.52      5.95 o
   9   4   7        0.01        3.47      3.75 o
  10   4   7        1.81        6.72      4.17 o
 -10   5   7        0.96       -0.23      3.23 o
  -9   5   7        0.09       -0.26      2.29 o
  -8   5   7        1.56        0.47      1.54 o
  -7   5   7        7.92       10.27      1.49 o
  -6   5   7       22.25       20.36      1.85 o
  -5   5   7       26.49       25.38      1.81 o
  -4   5   7       44.38       44.41      2.23 o
  -3   5   7        0.00       -0.43      1.08 o
  -2   5   7       18.47       19.91      1.16 o
  -1   5   7      178.39      188.06      2.99 o
   0   5   7       62.04       63.66      1.70 o
   1   5   7        0.13        0.67      1.09 o
   2   5   7        0.88       -0.54      0.93 o
   3   5   7        1.23        1.59      1.01 o
   4   5   7        7.84        9.55      1.30 o
   5   5   7       27.93       26.17      2.07 o
   6   5   7        9.71        8.37      1.80 o
   7   5   7        0.07       -2.16      2.16 o
   8   5   7        0.00       -2.89      3.25 o
  -8   6   7        6.78        7.29      2.65 o
  -7   6   7        0.39        1.55      1.79 o
  -6   6   7        0.10        1.58      1.67 o
  -5   6   7        0.81        1.06      1.50 o
  -4   6   7        5.93        4.65      1.67 o
  -3   6   7       35.30       34.84      1.60 o
  -2   6   7       25.29       26.31      1.56 o
  -1   6   7        0.00        1.21      1.02 o
   0   6   7        1.07        1.41      1.16 o
   1   6   7       22.53       25.89      1.58 o
   2   6   7       27.49       32.19      1.83 o
   3   6   7        7.69        5.64      2.17 o
   4   6   7        0.35       -0.02      1.30 o
   5   6   7        0.00        1.76      1.74 o
   6   6   7        0.36        2.63      1.98 o
  -4   7   7        1.77        3.10      1.59 o
  -3   7   7        0.83        0.53      1.58 o
  -2   7   7        1.27        2.95      1.66 o
  -1   7   7        4.94        4.35      1.15 o
   0   7   7       14.57       17.27      1.57 o
   1   7   7        2.50        1.00      1.33 o
   2   7   7        0.24       -1.12      1.43 o
   3   7   7        0.06        1.64      2.20 o
 -14   0   8       13.05       17.39      7.63 o
 -13   0   8       50.67       68.24     10.04 o
 -12   0   8       11.79       18.33      6.96 o
 -11   0   8        3.54        0.80      5.08 o
 -10   0   8       22.04       19.98      3.44 o
  -9   0   8        1.53        3.01      2.41 o
  -8   0   8        8.64        8.65      2.72 o
  -7   0   8      219.89      218.14     12.45 o
  -6   0   8      266.08      269.13      5.56 o
  -5   0   8       77.71       75.54      3.55 o
  -4   0   8       69.81       89.31      6.16 o
  -3   0   8     1342.48     1351.02     24.40 o
  -2   0   8      326.16      277.33      7.20 o
  -1   0   8        0.62        1.79      4.62 o
   0   0   8        2.28        6.51      1.92 o
   1   0   8     1276.48     1296.52     19.45 o
   2   0   8      519.17      551.38      9.91 o
   3   0   8        9.15       17.13      3.75 o
   4   0   8        4.26        6.15      3.21 o
   5   0   8      259.76      261.56     12.05 o
   6   0   8      356.02      378.44     15.54 o
   7   0   8       20.30       21.27      5.62 o
   8   0   8        0.58        3.75      4.55 o
   9   0   8        0.25        1.20      5.08 o
  10   0   8        2.90       -2.14      5.08 o
  11   0   8        5.22        5.35      6.69 o
  12   0   8       21.03       35.05      9.10 o
 -13   1   8        4.83        6.38      4.49 o
 -12   1   8        2.24        1.77      3.89 o
 -11   1   8       23.71       29.75      3.76 o
 -10   1   8       90.30       83.31     10.27 o
  -9   1   8       24.61       24.66      3.15 o
  -8   1   8        0.62        0.18      1.61 o
  -7   1   8       17.56       18.31      1.27 o
  -6   1   8       22.85       27.98      1.28 o
  -5   1   8      192.96      196.66      2.57 o
  -4   1   8       13.47       12.37      0.77 o
  -3   1   8      150.52      147.52      1.98 o
  -2   1   8       93.46       90.92      1.73 o
  -1   1   8       14.93       16.21      1.04 o
   0   1   8       94.75      104.23      2.36 o
   1   1   8       12.79       16.61      0.99 o
   2   1   8        0.03       -0.37      0.68 o
   3   1   8      787.02      800.44      7.73 o
   4   1   8      361.76      367.29      4.40 o
   5   1   8        8.14       10.18      1.68 o
   6   1   8        0.20       -1.46      3.01 o
   7   1   8        0.01        3.63      2.93 o
   8   1   8       60.62       54.03      5.55 o
   9   1   8       33.74       32.18      5.55 o
  10   1   8       21.95       31.69      6.02 o
  11   1   8        1.48        1.34      4.55 o
 -13   2   8        0.67        3.64      4.32 o
 -12   2   8       11.10        9.65      3.48 o
 -11   2   8       27.66       35.99      4.08 o
 -10   2   8        2.07        5.45      2.80 o
  -9   2   8       62.39       57.36      6.49 o
  -8   2   8      229.76      235.75      6.07 o
  -7   2   8       27.98       28.51      1.72 o
  -6   2   8       32.04       34.26      1.62 o
  -5   2   8       71.47       68.16      1.87 o
  -4   2   8       65.70       73.20      1.78 o
  -3   2   8       20.39       24.86      1.01 o
  -2   2   8        0.88       -0.32      0.66 o
  -1   2   8      231.10      242.74      3.01 o
   0   2   8      264.66      259.23      3.04 o
   1   2   8      137.04      124.51      1.90 o
   2   2   8       24.66       27.28      1.25 o
   3   2   8        1.10        2.17      0.83 o
   4   2   8       11.92       11.21      1.24 o
   5   2   8        1.95        1.44      1.12 o
   6   2   8      142.01      155.17     14.81 o
   7   2   8       89.18       91.52     12.65 o
   8   2   8        2.51        5.56      3.21 o
   9   2   8        1.80       -2.08      4.55 o
  10   2   8        3.93        1.20      3.90 o
  11   2   8        2.45        1.60      3.52 o
 -12   3   8        3.77        6.37      3.56 o
 -11   3   8        5.79        1.04      3.07 o
 -10   3   8        8.11        8.04      3.09 o
  -9   3   8        0.91        1.06      2.34 o
  -8   3   8        8.61        8.32      1.61 o
  -7   3   8       12.76       10.82      1.54 o
  -6   3   8       55.97       49.98      1.90 o
  -5   3   8       28.00       27.63      1.58 o
  -4   3   8        0.02       -0.75      0.75 o
  -3   3   8       26.29       30.05      1.24 o
  -2   3   8       57.40       58.41      1.52 o
  -1   3   8       91.18       90.51      1.83 o
   0   3   8       29.90       29.29      1.27 o
   1   3   8       32.03       33.51      1.24 o
   2   3   8       20.66       22.65      1.24 o
   3   3   8        4.50        5.02      0.95 o
   4   3   8        6.99        5.03      1.00 o
   5   3   8       54.05       55.08      2.13 o
   6   3   8        0.49       -0.06      1.33 o
   7   3   8        0.01       -1.40      2.14 o
   8   3   8        5.77        1.44      2.98 o
   9   3   8        9.26        2.36      3.40 o
  10   3   8        3.01        1.48      3.81 o
 -11   4   8        8.43        8.93      3.82 o
 -10   4   8        4.90        1.13      2.98 o
  -9   4   8        1.18        1.68      2.12 o
  -8   4   8        0.01       -0.27      1.53 o
  -7   4   8        0.76        1.93      1.78 o
  -6   4   8       25.47       24.48      1.88 o
  -5   4   8        2.89        0.60      1.19 o
  -4   4   8        4.48        2.01      0.99 o
  -3   4   8       48.52       46.12      1.69 o
  -2   4   8       49.62       54.86      1.57 o
  -1   4   8       46.48       46.08      1.45 o
   0   4   8       16.97       18.61      1.20 o
   1   4   8       52.95       50.18      1.95 o
   2   4   8       27.97       26.37      1.44 o
   3   4   8        1.13        1.79      1.00 o
   4   4   8       69.57       61.35      2.04 o
   5   4   8        0.01        0.11      1.15 o
   6   4   8        9.03        4.50      1.64 o
   7   4   8        2.58        2.26      2.34 o
   8   4   8        2.94       -2.91      2.91 o
   9   4   8        1.08       -2.40      3.35 o
 -10   5   8        0.01       -2.24      3.37 o
  -9   5   8        8.09        6.86      3.19 o
  -8   5   8        3.68        7.34      1.99 o
  -7   5   8        0.11        0.00      1.70 o
  -6   5   8        0.18       -1.30      1.30 o
  -5   5   8        0.01        0.84      1.32 o
  -4   5   8       12.62       12.02      1.46 o
  -3   5   8        0.02        0.20      1.00 o
  -2   5   8        2.09        1.81      0.94 o
  -1   5   8        0.10        0.72      1.04 o
   0   5   8       10.35       11.72      1.17 o
   1   5   8        0.16       -0.47      0.93 o
   2   5   8        0.11        0.92      0.98 o
   3   5   8        2.07        2.67      1.16 o
   4   5   8        0.44       -0.01      1.16 o
   5   5   8        3.34        4.97      1.52 o
   6   5   8        5.35        6.50      1.91 o
   7   5   8        1.01        3.62      2.55 o
   8   5   8        7.86        4.38      3.83 o
  -8   6   8        1.83        0.25      3.19 o
  -7   6   8        2.52        2.78      2.05 o
  -6   6   8       11.29       11.10      2.00 o
  -5   6   8        2.31        2.22      1.56 o
  -4   6   8        1.41        0.09      1.70 o
  -3   6   8        5.63        5.55      1.23 o
  -2   6   8        4.03        4.67      1.14 o
  -1   6   8        9.93        8.88      1.23 o
   0   6   8        0.07        1.37      1.10 o
   1   6   8        9.08        6.16      1.86 o
   2   6   8        4.97        2.48      1.29 o
   3   6   8        0.21        2.82      1.64 o
   4   6   8        0.00       -0.74      1.44 o
   5   6   8        2.19        4.48      1.84 o
   6   6   8        5.45        5.70      1.99 o
  -4   7   8        2.49        2.64      1.68 o
  -3   7   8        0.65       -0.76      1.78 o
  -2   7   8        0.49       -0.17      1.23 o
  -1   7   8        0.18        0.71      1.34 o
   0   7   8        0.00        2.06      1.37 o
   1   7   8        5.40        8.51      1.68 o
   2   7   8        1.27        1.62      1.57 o
 -13   1   9        7.79        6.72      4.49 o
 -12   1   9        0.43        1.17      4.28 o
 -11   1   9       18.32       16.16      3.36 o
 -10   1   9       12.29       17.15      2.70 o
  -9   1   9       29.07       31.60      2.29 o
  -8   1   9        8.86        8.17      1.34 o
  -7   1   9        2.95        3.03      1.09 o
  -6   1   9        0.12       -0.10      0.79 o
  -5   1   9        6.22        7.97      0.89 o
  -4   1   9      111.78      122.71      2.93 o
  -3   1   9      114.74      144.08      2.53 o
  -2   1   9        8.38        9.31      0.88 o
  -1   1   9      176.23      215.34      3.06 o
   0   1   9      585.09      625.44      7.45 o
   1   1   9       33.51       37.48      1.42 o
   2   1   9      113.23      131.86      2.40 o
   3   1   9       26.65       24.08      1.13 o
   4   1   9       37.47       39.49      2.12 o
   5   1   9       12.22        5.58      2.79 o
   6   1   9        1.73        0.65      2.69 o
   7   1   9        3.15        3.19      3.01 o
   8   1   9        0.21        0.04      3.21 o
   9   1   9        0.00       -3.75      3.75 o
  10   1   9        3.08        6.72      4.40 o
  11   1   9        0.31       -0.18      4.43 o
 -13   2   9        0.51        0.07      4.24 o
 -12   2   9        3.33        5.34      3.22 o
 -11   2   9        0.26       -0.33      2.75 o
 -10   2   9       11.38       12.53      3.95 o
  -9   2   9        0.41        0.82      2.40 o
  -8   2   9       91.28       90.09      4.45 o
  -7   2   9        0.85        2.06      1.15 o
  -6   2   9        4.47        8.31      1.03 o
  -5   2   9        4.40        3.47      0.86 o
  -4   2   9       11.45       10.32      1.28 o
  -3   2   9      119.79      117.26      1.97 o
  -2   2   9      340.11      359.57      4.32 o
  -1   2   9       67.49       71.09      1.99 o
   0   2   9       26.06       32.89      1.25 o
   1   2   9       59.45       65.12      1.62 o
   2   2   9      341.24      334.23      3.62 o
   3   2   9       31.49       31.78      1.50 o
   4   2   9       17.18       20.16      1.29 o
   5   2   9        0.02       -0.54      1.33 o
   6   2   9       42.90       47.22     11.17 o
   7   2   9        0.42       -0.28      3.14 o
   8   2   9        1.49        2.21      3.24 o
   9   2   9        3.36       -0.36      3.60 o
  10   2   9        2.12        1.73      5.69 o
  11   2   9        1.80       -2.10      3.42 o
 -12   3   9        1.47        2.13      3.44 o
 -11   3   9        0.40       -2.09      2.97 o
 -10   3   9        0.92        2.68      4.16 o
  -9   3   9        0.05        1.64      2.73 o
  -8   3   9       64.48       61.15      3.60 o
  -7   3   9       14.39       16.84      1.83 o
  -6   3   9      186.67      181.91      3.32 o
  -5   3   9      176.99      165.06      3.13 o
  -4   3   9       36.84       43.52      1.53 o
  -3   3   9       28.03       26.82      1.56 o
  -2   3   9       30.48       28.65      1.26 o
  -1   3   9       67.47       69.05      1.83 o
   0   3   9      140.74      139.41      2.44 o
   1   3   9       97.46      101.80      1.96 o
   2   3   9        0.01       -0.31      0.87 o
   3   3   9        1.30        0.32      0.89 o
   4   3   9      207.58      209.41      3.17 o
   5   3   9       53.50       51.43      2.29 o
   6   3   9        0.76        2.96      1.67 o
   7   3   9       14.77        7.58      3.26 o
   8   3   9        6.06        5.15      3.31 o
   9   3   9        1.23        3.38      3.55 o
  10   3   9        0.05       -2.51      4.21 o
 -11   4   9        0.05        0.18      3.61 o
 -10   4   9        0.01        3.11      3.14 o
  -9   4   9        1.24        3.78      3.00 o
  -8   4   9       10.34       12.48      2.15 o
  -7   4   9        1.62        1.21      1.38 o
  -6   4   9       27.00       25.36      1.87 o
  -5   4   9       12.00        9.63      1.43 o
  -4   4   9       35.72       36.66      1.71 o
  -3   4   9      262.53      258.39      3.83 o
  -2   4   9       80.41       79.75      1.91 o
  -1   4   9        0.11       -0.73      0.77 o
   0   4   9       20.73       21.96      1.29 o
   1   4   9       32.37       31.55      1.55 o
   2   4   9       86.54       87.14      2.33 o
   3   4   9       62.55       60.32      2.10 o
   4   4   9        0.04       -0.97      0.97 o
   5   4   9        3.21        0.13      1.37 o
   6   4   9       19.48       26.10      3.16 o
   7   4   9       10.01        9.75      3.50 o
   8   4   9        0.61       -3.00      3.17 o
   9   4   9        7.46        8.49      4.15 o
 -10   5   9        2.30       -0.04      3.43 o
  -9   5   9        0.05       -0.41      2.37 o
  -8   5   9        0.95        0.73      1.87 o
  -7   5   9        3.23        4.45      2.52 o
  -6   5   9        4.42        1.92      1.49 o
  -5   5   9       11.72       12.78      1.63 o
  -4   5   9       15.80       13.42      1.46 o
  -3   5   9       20.54       22.23      1.57 o
  -2   5   9        0.43        0.06      1.05 o
  -1   5   9      180.77      191.30      3.00 o
   0   5   9       93.30       93.78      2.68 o
   1   5   9        6.51        9.32      1.21 o
   2   5   9       27.60       27.37      2.64 o
   3   5   9        9.85       11.26      1.81 o
   4   5   9        3.60        6.26      1.46 o
   5   5   9       11.47       11.09      1.95 o
   6   5   9        1.50        1.78      2.42 o
   7   5   9        3.33       10.05      3.92 o
   8   5   9        0.08       -1.82      3.56 o
  -7   6   9        3.98        4.48      1.85 o
  -6   6   9        0.21       -0.36      2.04 o
  -5   6   9        3.38        0.83      1.62 o
  -4   6   9        7.62        7.90      1.71 o
  -3   6   9       24.65       27.77      2.06 o
  -2   6   9        2.15        1.88      1.21 o
  -1   6   9        3.60        4.19      1.22 o
   0   6   9        0.23        1.85      1.27 o
   1   6   9       21.25       20.01      1.77 o
   2   6   9       30.43       36.66      2.22 o
   3   6   9        9.35        6.64      1.86 o
   4   6   9        7.07        9.58      1.92 o
   5   6   9        7.98        9.99      2.29 o
  -3   7   9        2.58        1.13      1.71 o
  -2   7   9        1.88        2.09      1.37 o
  -1   7   9        6.02        7.59      1.69 o
   0   7   9        1.34        0.80      1.48 o
 -13   0  10        9.01       15.52      7.22 o
 -12   0  10        0.32        1.87      5.62 o
 -11   0  10       47.31       42.28      8.03 o
 -10   0  10        0.07        0.03      2.73 o
  -9   0  10      100.04       98.42      9.44 o
  -8   0  10        1.27        0.75      1.57 o
  -7   0  10      337.26      337.27      7.05 o
  -6   0  10       44.22       54.72      3.88 o
  -5   0  10       11.09       13.15      2.88 o
  -4   0  10      123.81      115.54      6.76 o
  -3   0  10       24.80       37.49      3.40 o
  -2   0  10      351.67      411.35     17.82 o
  -1   0  10      104.18      101.99      4.87 o
   0   0  10      970.18      985.07     19.48 o
   1   0  10       11.51       17.58      2.29 o
   2   0  10       40.22       55.61      3.55 o
   3   0  10       66.47       73.87      5.06 o
   4   0  10        0.89        3.75      3.88 o
   5   0  10        0.19       -0.80      3.61 o
   6   0  10        2.95       -3.61      3.61 o
   7   0  10       19.05       30.51      6.15 o
   8   0  10       87.36       79.36      9.50 o
   9   0  10        2.76        4.55      5.49 o
  10   0  10        0.10       12.84      6.82 o
  11   0  10       14.07       18.06      7.76 o
 -13   1  10        0.15        5.44      4.53 o
 -12   1  10        3.41        1.54      3.97 o
 -11   1  10        0.13        1.48      2.83 o
 -10   1  10       37.09       43.53      3.24 o
  -9   1  10        1.59        3.57      2.16 o
  -8   1  10       17.60       18.04      1.99 o
  -7   1  10        4.43        3.19      1.24 o
  -6   1  10        7.42        6.81      1.08 o
  -5   1  10      248.04      242.44      3.59 o
  -4   1  10      227.32      233.83      3.41 o
  -3   1  10        0.01        0.74      0.75 o
  -2   1  10      590.28      577.52      5.69 o
  -1   1  10       13.36       15.02      1.47 o
   0   1  10       14.52       14.46      1.37 o
   1   1  10       41.33       42.86      1.72 o
   2   1  10       36.34       37.85      1.95 o
   3   1  10       71.07       75.73      3.28 o
   4   1  10        0.02        1.33      1.14 o
   5   1  10       81.50       73.48      5.49 o
   6   1  10       56.80       52.99     10.17 o
   7   1  10        0.00        3.49      5.55 o
   8   1  10        0.91       -2.94      3.12 o
   9   1  10       13.36       15.83      4.42 o
  10   1  10       28.66       29.66      5.53 o
  11   1  10        1.73       -3.87      5.22 o
 -13   2  10        1.17        3.99      4.49 o
 -12   2  10        0.79        0.71      3.21 o
 -11   2  10        1.85        1.10      2.39 o
 -10   2  10        4.47        5.41      2.41 o
  -9   2  10        6.70       10.23      2.41 o
  -8   2  10       53.34       56.51      2.96 o
  -7   2  10       46.11       49.75      2.13 o
  -6   2  10       36.65       40.45      1.69 o
  -5   2  10       76.95       73.96      1.91 o
  -4   2  10        2.04       -0.88      0.88 o
  -3   2  10        1.13        2.01      0.93 o
  -2   2  10      104.16      103.27      2.42 o
  -1   2  10       94.62      106.94      2.38 o
   0   2  10       48.18       50.47      1.66 o
   1   2  10       81.98       79.64      2.24 o
   2   2  10        2.54        4.79      1.07 o
   3   2  10       15.15       18.17      1.32 o
   4   2  10       12.50       12.36      1.24 o
   5   2  10       21.64       18.03      2.79 o
   6   2  10        8.63        9.73      3.14 o
   7   2  10       29.81       24.43      5.15 o
   8   2  10       28.34       31.82      6.89 o
   9   2  10        0.00       -0.45      3.60 o
  10   2  10        0.96        6.56      5.15 o
 -12   3  10        1.09       -0.73      3.42 o
 -11   3  10        2.52        2.52      3.33 o
 -10   3  10        0.13        6.80      5.08 o
  -9   3  10        0.00       -2.38      2.38 o
  -8   3  10        0.11        1.77      2.12 o
  -7   3  10       13.71       15.29      1.80 o
  -6   3  10       10.99       10.48      1.33 o
  -5   3  10       34.42       37.73      1.99 o
  -4   3  10        0.25       -0.88      0.88 o
  -3   3  10       22.89       25.04      1.29 o
  -2   3  10        9.48        9.07      1.08 o
  -1   3  10        9.07        8.13      1.07 o
   0   3  10        3.44        2.85      0.91 o
   1   3  10        3.85        2.80      0.88 o
   2   3  10        0.83        1.05      1.11 o
   3   3  10       10.74       10.12      1.16 o
   4   3  10       10.77       10.68      1.32 o
   5   3  10        4.86        4.20      1.67 o
   6   3  10        0.45        0.37      2.13 o
   7   3  10        2.50       -0.91      3.21 o
   8   3  10        0.88       -2.97      2.97 o
   9   3  10        2.91       -0.49      3.33 o
  10   3  10        4.45        7.26      5.08 o
 -11   4  10        2.76        7.48      3.74 o
 -10   4  10        7.36       10.61      3.66 o
  -9   4  10       10.88       11.65      2.90 o
  -8   4  10        3.10        1.39      1.82 o
  -7   4  10        3.14        1.41      1.42 o
  -6   4  10        5.43        4.50      1.46 o
  -5   4  10        0.00        0.50      1.26 o
  -4   4  10       26.81       31.86      1.82 o
  -3   4  10       80.64       85.46      2.36 o
  -2   4  10        4.17        4.40      0.95 o
  -1   4  10       97.05       94.19      2.29 o
   0   4  10        0.11       -0.15      0.91 o
   1   4  10        4.07        2.68      1.06 o
   2   4  10       10.19        8.45      1.21 o
   3   4  10        0.02        1.65      1.07 o
   4   4  10       10.40        9.20      1.29 o
   5   4  10        0.96        1.73      1.62 o
   6   4  10        1.16        2.25      2.95 o
   7   4  10        0.11       -1.81      2.83 o
   8   4  10        0.01        3.94      3.55 o
   9   4  10        0.15       -0.27      3.73 o
  -9   5  10        0.44        2.32      2.79 o
  -8   5  10        0.30        2.69      2.12 o
  -7   5  10       20.63       21.96      2.10 o
  -6   5  10       14.89       15.57      2.07 o
  -5   5  10        4.10        3.55      1.77 o
  -4   5  10       23.57       19.93      1.68 o
  -3   5  10        1.78        1.71      1.19 o
  -2   5  10        8.52        9.13      1.22 o
  -1   5  10        7.56        8.43      1.28 o
   0   5  10        4.22        3.09      1.85 o
   1   5  10        9.91        5.73      1.80 o
   2   5  10        0.61       -0.87      1.14 o
   3   5  10        0.36        0.24      1.33 o
   4   5  10        7.57        7.17      1.82 o
   5   5  10        0.00       -1.20      2.22 o
   6   5  10        5.00        5.81      3.54 o
   7   5  10        2.37        7.23      4.75 o
  -7   6  10        6.12        3.28      2.13 o
  -6   6  10       11.04       13.12      2.50 o
  -5   6  10        3.91        1.34      1.75 o
  -4   6  10        1.02        0.41      1.61 o
  -3   6  10        0.77       -1.15      1.70 o
  -2   6  10        5.22        3.12      1.32 o
  -1   6  10        0.99        1.04      1.35 o
   0   6  10        5.79        4.84      1.56 o
   1   6  10        0.11       -1.50      1.50 o
   2   6  10        3.32        4.40      1.56 o
   3   6  10        0.62        1.33      1.64 o
   4   6  10        0.10       -1.28      1.75 o
   5   6  10        0.58        6.96      5.17 o
 -13   1  11        5.61        3.49      4.61 o
 -12   1  11        0.03       -0.27      4.01 o
 -11   1  11       34.78       33.30      4.92 o
 -10   1  11       14.43        7.18      3.12 o
  -9   1  11       63.20       66.61      3.18 o
  -8   1  11       53.03       49.43      2.72 o
  -7   1  11        3.93        3.72      1.57 o
  -6   1  11      153.34      149.00      3.53 o
  -5   1  11        7.67        5.54      1.09 o
  -4   1  11       78.18       79.69      2.51 o
  -3   1  11       21.47       27.40      1.67 o
  -2   1  11       28.75       31.50      1.51 o
  -1   1  11        6.73        5.59      1.24 o
   0   1  11      103.61      111.49      2.93 o
   1   1  11        6.87        6.45      1.12 o
   2   1  11       48.37       45.28      2.97 o
   3   1  11        0.21        0.04      0.96 o
   4   1  11       66.29       68.22      4.40 o
   5   1  11       19.89       20.07      3.60 o
   6   1  11       93.34       91.12      6.53 o
   7   1  11       13.71       16.93      4.01 o
   8   1  11        6.98        0.03      7.49 o
   9   1  11       13.12       16.62      7.89 o
  10   1  11        1.65        5.62      4.57 o
 -12   2  11        0.16        1.39      3.45 o
 -11   2  11        4.54        1.92      3.21 o
 -10   2  11        1.14        2.78      2.29 o
  -9   2  11        2.95        6.96      2.33 o
  -8   2  11        9.13        9.25      1.87 o
  -7   2  11       12.52        8.88      1.56 o
  -6   2  11       41.58       36.09      1.77 o
  -5   2  11        2.69        2.70      1.05 o
  -4   2  11      223.46      221.82      3.50 o
  -3   2  11        4.62        4.51      0.91 o
  -2   2  11      117.82      124.56      2.65 o
  -1   2  11        4.49        2.87      1.07 o
   0   2  11        7.18        8.22      1.21 o
   1   2  11      100.49      101.36      2.28 o
   2   2  11       12.44       11.52      1.08 o
   3   2  11       28.07       25.52      1.64 o
   4   2  11      134.14      137.12      6.97 o
   5   2  11       10.44       10.39      2.60 o
   6   2  11       19.32       24.49      4.23 o
   7   2  11        1.20       -0.80      3.22 o
   8   2  11        5.44        7.35      3.94 o
   9   2  11        0.35        2.40      4.05 o
  10   2  11        0.15       -0.16      4.31 o
 -12   3  11        0.62        0.84      3.65 o
 -11   3  11        0.07       -2.53      2.94 o
 -10   3  11        0.27       -1.55      2.62 o
  -9   3  11        5.57        4.85      2.81 o
  -8   3  11       10.80       10.57      3.77 o
  -7   3  11        4.97        3.00      1.73 o
  -6   3  11       11.02       10.91      1.43 o
  -5   3  11       50.67       58.55      2.07 o
  -4   3  11       52.30       55.18      1.92 o
  -3   3  11      233.61      226.14      3.77 o
  -2   3  11       66.89       74.23      2.32 o
  -1   3  11      466.12      463.61      5.38 o
   0   3  11        3.53        5.13      1.00 o
   1   3  11      220.06      219.67      3.03 o
   2   3  11       58.31       55.31      1.94 o
   3   3  11        8.36        8.61      1.16 o
   4   3  11       17.85       14.39      1.85 o
   5   3  11        0.42        5.13      2.26 o
   6   3  11       26.18       25.36      3.32 o
   7   3  11        1.40       -1.40      2.97 o
   8   3  11        6.41       11.42      3.92 o
   9   3  11        0.61       -4.21      4.21 o
 -11   4  11        1.77        3.63      3.07 o
 -10   4  11        0.09        4.85      2.87 o
  -9   4  11        0.03       -2.27      2.31 o
  -8   4  11        5.18        5.62      2.10 o
  -7   4  11        0.17        1.58      1.88 o
  -6   4  11       22.16       21.19      2.11 o
  -5   4  11        1.04        0.85      1.28 o
  -4   4  11       46.02       46.22      2.13 o
  -3   4  11        3.29        2.15      1.20 o
  -2   4  11       12.28       15.29      1.39 o
  -1   4  11        1.77        0.60      0.99 o
   0   4  11        4.02        7.33      1.13 o
   1   4  11       32.25       35.29      1.79 o
   2   4  11        1.93        2.41      1.14 o
   3   4  11       26.74       26.61      1.67 o
   4   4  11       35.28       34.77      2.55 o
   5   4  11        1.12        5.95      2.09 o
   6   4  11        8.39        8.07      5.82 o
   7   4  11        1.49        3.01      3.25 o
   8   4  11        0.81       -2.02      3.45 o
  -9   5  11        4.51       11.12      3.11 o
  -8   5  11       18.55       22.43      2.85 o
  -7   5  11        0.74        6.71      2.01 o
  -6   5  11       19.98       26.00      2.41 o
  -5   5  11        0.60       -0.83      1.42 o
  -4   5  11        2.26        2.03      1.36 o
  -3   5  11       13.69       11.91      1.54 o
  -2   5  11        0.05       -1.00      1.29 o
  -1   5  11        1.29        0.82      1.19 o
   0   5  11        7.70        5.72      1.34 o
   1   5  11        2.72        0.99      1.20 o
   2   5  11        9.13        9.05      1.49 o
   3   5  11        0.03       -0.38      1.24 o
   4   5  11        3.31        7.44      2.09 o
   5   5  11        0.31        1.09      2.38 o
   6   5  11        5.65        4.05      3.39 o
  -6   6  11        0.27        4.41      2.24 o
  -5   6  11        0.01        0.41      2.07 o
  -4   6  11        0.04       -0.18      1.64 o
  -3   6  11        0.07       -1.51      1.51 o
  -2   6  11        0.13       -1.47      1.47 o
  -1   6  11        3.32        5.54      1.60 o
   0   6  11        0.24       -0.94      1.47 o
   1   6  11        0.37       -1.50      1.50 o
   2   6  11        1.60        3.57      1.67 o
   3   6  11        1.29        2.56      1.69 o
   4   6  11        1.05        3.34      2.13 o
 -13   0  12        1.92        2.27      6.96 o
 -12   0  12        0.44       -2.14      6.02 o
 -11   0  12       72.13       76.14     10.04 o
 -10   0  12      113.22      108.57      7.76 o
  -9   0  12        0.10       -2.19      2.86 o
  -8   0  12      266.99      288.06      9.66 o
  -7   0  12      226.78      229.02      9.04 o
  -6   0  12        2.94       12.57      3.21 o
  -5   0  12       11.63        5.71      2.72 o
  -4   0  12       58.63       65.33      8.30 o
  -3   0  12       45.47       41.66      4.02 o
  -2   0  12        3.15       -0.47      2.21 o
  -1   0  12      135.49      128.11     14.52 o
   0   0  12      182.32      182.58      7.05 o
   1   0  12       42.25       35.58      3.28 o
   2   0  12       57.74       60.77      4.09 o
   3   0  12      128.43      130.21      7.00 o
   4   0  12      115.88      137.99     10.04 o
   5   0  12       88.45       91.94      9.10 o
   6   0  12      134.40      137.59     10.98 o
   7   0  12      122.20      114.43     10.97 o
   8   0  12        0.45        8.16      5.35 o
   9   0  12       44.37       37.87      8.43 o
  10   0  12       16.19       21.41      8.43 o
 -13   1  12       11.03        7.02      5.09 o
 -12   1  12        9.90        4.23      4.54 o
 -11   1  12        0.29       -1.08      3.00 o
 -10   1  12       25.90       26.96      4.21 o
  -9   1  12       45.33       47.91      3.12 o
  -8   1  12       66.50       67.74      3.22 o
  -7   1  12       16.88       14.78      2.00 o
  -6   1  12       43.62       45.63      5.33 o
  -5   1  12      237.10      235.44      4.87 o
  -4   1  12        5.57        3.56      1.60 o
  -3   1  12        8.01        9.51      1.13 o
  -2   1  12      124.61      116.56      2.79 o
  -1   1  12        8.26        8.99      1.44 o
   0   1  12       46.42       43.69      2.07 o
   1   1  12       15.67       18.83      1.85 o
   2   1  12       51.74       47.28      2.93 o
   3   1  12       19.03       19.27      4.50 o
   4   1  12      134.42      149.64      5.95 o
   5   1  12        1.07       -0.32      2.60 o
   6   1  12       17.52       23.94      6.96 o
   7   1  12        0.00       -3.35      3.55 o
   8   1  12        6.01        7.50      4.09 o
   9   1  12        5.23        6.05      4.43 o
  10   1  12        1.76        0.28      4.42 o
 -12   2  12        6.20       10.04      3.83 o
 -11   2  12        0.41        0.33      3.08 o
 -10   2  12        0.36       -0.82      2.49 o
  -9   2  12        4.15        6.35      2.40 o
  -8   2  12        0.98       -0.55      1.80 o
  -7   2  12        4.47        5.01      1.72 o
  -6   2  12      174.42      158.09      5.18 o
  -5   2  12      237.45      225.04      4.12 o
  -4   2  12        0.30        0.39      1.07 o
  -3   2  12      480.07      474.48      5.69 o
  -2   2  12      113.54      103.35      2.64 o
  -1   2  12      115.66      113.96      2.77 o
   0   2  12       95.29       92.49      2.68 o
   1   2  12      125.61      126.08      2.59 o
   2   2  12      159.69      156.23      3.43 o
   3   2  12        0.14        1.68      1.36 o
   4   2  12       68.61       62.89      4.89 o
   5   2  12       27.03       24.97      3.32 o
   6   2  12        2.58        0.02      2.99 o
   7   2  12        1.37        0.00      4.21 o
   8   2  12        4.02        3.33      3.52 o
   9   2  12        0.14        4.45      6.42 o
 -11   3  12        0.79        2.56      3.18 o
 -10   3  12        1.88        1.84      3.73 o
  -9   3  12        0.03       -0.56      2.62 o
  -8   3  12       21.35       15.67      3.13 o
  -7   3  12       22.11       20.65      2.80 o
  -6   3  12        0.51        0.69      1.66 o
  -5   3  12       16.95       15.52      1.62 o
  -4   3  12       35.06       31.42      1.94 o
  -3   3  12        7.15        7.73      1.16 o
  -2   3  12        7.81        8.53      1.24 o
  -1   3  12        9.42        8.95      1.39 o
   0   3  12        7.78        8.60      1.12 o
   1   3  12        2.36        2.19      0.98 o
   2   3  12        3.07        0.00      0.96 o
   3   3  12        8.77       10.52      1.40 o
   4   3  12        0.66        0.60      1.86 o
   5   3  12        5.05        8.23      2.54 o
   6   3  12        5.44        6.80      2.72 o
   7   3  12        2.86        1.26      3.16 o
   8   3  12        0.14       -0.53      3.18 o
   9   3  12        0.01        4.53      3.77 o
 -10   4  12       18.31       15.41      3.30 o
  -9   4  12        0.01       -0.10      2.97 o
  -8   4  12       26.43       34.06      3.84 o
  -7   4  12        1.66        1.60      1.84 o
  -6   4  12        3.58        3.00      1.88 o
  -5   4  12        5.21        2.83      1.49 o
  -4   4  12       21.43       20.54      1.89 o
  -3   4  12      100.80      109.62      3.24 o
  -2   4  12        1.80        1.88      1.25 o
  -1   4  12      102.20       98.89      2.73 o
   0   4  12       59.42       64.46      2.61 o
   1   4  12        0.04        0.47      1.24 o
   2   4  12       42.33       37.59      2.05 o
   3   4  12        0.01        0.40      1.45 o
   4   4  12        0.11       -0.61      1.83 o
   5   4  12        0.42       -0.54      2.39 o
   6   4  12        0.47        2.66      3.21 o
   7   4  12        4.09        6.38      3.55 o
   8   4  12        0.33        3.08      3.69 o
  -9   5  12        0.56        3.08      2.96 o
  -8   5  12        0.50        3.25      2.78 o
  -7   5  12        1.30        4.15      2.56 o
  -6   5  12        2.37        1.37      2.10 o
  -5   5  12        6.04        6.39      1.77 o
  -4   5  12        2.52       -1.33      1.33 o
  -3   5  12        8.47        7.32      1.94 o
  -2   5  12        2.51        3.83      1.49 o
  -1   5  12       14.21       17.50      2.08 o
   0   5  12        0.66       -1.21      1.21 o
   1   5  12        7.40        7.29      1.72 o
   2   5  12       23.27       21.92      1.85 o
   3   5  12        0.26       -1.54      1.67 o
   4   5  12       10.76       13.10      4.23 o
   5   5  12        0.01       -0.86      3.16 o
   6   5  12        0.75        4.03      3.78 o
  -6   6  12        5.20        0.79      2.63 o
  -5   6  12       10.40       15.97      2.67 o
  -4   6  12        0.28        0.45      2.17 o
  -3   6  12        0.14        2.24      1.91 o
  -2   6  12        0.05        1.38      2.01 o
  -1   6  12        1.18       -0.01      1.43 o
   0   6  12        0.00       -0.30      1.67 o
   1   6  12        0.23       -1.41      1.41 o
   2   6  12        4.77        3.78      1.78 o
   3   6  12        1.45        4.33      2.30 o
 -12   1  13        4.29        7.93      5.82 o
 -11   1  13        0.16       -1.42      3.15 o
 -10   1  13       12.32        6.99      3.89 o
  -9   1  13       28.73       33.18      2.71 o
  -8   1  13        7.77        6.86      1.91 o
  -7   1  13       97.31       93.04      4.63 o
  -6   1  13        5.05        3.64      1.70 o
  -5   1  13      113.30      104.43      3.86 o
  -4   1  13       41.55       36.81      2.29 o
  -3   1  13       58.04       65.38      2.57 o
  -2   1  13       86.24       90.03      3.70 o
  -1   1  13       14.34       15.83      2.39 o
   0   1  13       32.07       31.15      2.74 o
   1   1  13        4.48        4.66      2.48 o
   2   1  13       85.34       83.66      3.81 o
   3   1  13       89.47       87.04      4.76 o
   4   1  13       60.47       62.00      4.58 o
   5   1  13      117.58      133.35     10.24 o
   6   1  13        1.28        3.35      3.33 o
   7   1  13       21.47       18.43      4.54 o
   8   1  13       14.91       10.37      7.29 o
   9   1  13        3.59        9.58      5.03 o
 -12   2  13       10.84        8.16      4.00 o
 -11   2  13       14.05       16.50      4.01 o
 -10   2  13        0.13       -1.60      2.34 o
  -9   2  13        9.54       10.56      2.62 o
  -8   2  13        6.06       10.36      2.06 o
  -7   2  13        3.12        5.26      1.83 o
  -6   2  13        4.53        7.98      1.85 o
  -5   2  13       13.39       10.63      1.95 o
  -4   2  13        6.29        8.66      1.95 o
  -3   2  13        5.92        4.68      1.20 o
  -2   2  13       67.36       65.11      2.35 o
  -1   2  13       35.91       32.43      1.97 o
   0   2  13        1.74        0.66      1.25 o
   1   2  13        1.35        0.74      1.09 o
   2   2  13       81.33       80.48      4.05 o
   3   2  13       61.49       63.14      4.54 o
   4   2  13        0.26        2.81      2.40 o
   5   2  13        4.10        2.04      2.57 o
   6   2  13        7.67       10.48      3.73 o
   7   2  13        9.34        8.63      4.11 o
   8   2  13        5.82        9.87      4.49 o
   9   2  13        0.25       -2.80      3.95 o
 -11   3  13        2.46        7.36      4.53 o
 -10   3  13        2.49        4.86      3.09 o
  -9   3  13       19.48       17.06      3.93 o
  -8   3  13       25.72       29.07      3.70 o
  -7   3  13        0.77        2.13      2.14 o
  -6   3  13        2.79        2.79      1.81 o
  -5   3  13       19.17       15.75      2.86 o
  -4   3  13        0.03        0.25      1.25 o
  -3   3  13       96.89       87.93      2.76 o
  -2   3  13      111.33      115.42      3.30 o
  -1   3  13       27.84       27.55      1.64 o
   0   3  13      301.39      296.77      3.97 o
   1   3  13       88.83      105.19      3.41 o
   2   3  13       28.58       27.15      1.98 o
   3   3  13        5.04        3.37      1.71 o
   4   3  13        9.78       11.64      2.75 o
   5   3  13        6.50        5.24      2.93 o
   6   3  13        1.33       -2.00      2.46 o
   7   3  13        3.46        2.95      3.31 o
   8   3  13        0.02       -1.77      3.95 o
 -10   4  13        0.37        3.90      3.03 o
  -9   4  13        0.02       -1.85      2.81 o
  -8   4  13        0.19       -1.57      2.46 o
  -7   4  13        9.22        9.02      3.51 o
  -6   4  13        2.53        0.47      2.22 o
  -5   4  13       13.17       12.03      1.92 o
  -4   4  13        8.28        7.02      1.91 o
  -3   4  13       18.07       17.18      1.85 o
  -2   4  13       18.57       18.07      1.73 o
  -1   4  13       11.75       12.82      1.58 o
   0   4  13       16.37       19.57      1.55 o
   1   4  13        0.05        0.58      1.30 o
   2   4  13       49.76       55.04      4.07 o
   3   4  13       61.18       66.50      4.79 o
   4   4  13        0.15        3.06      2.49 o
   5   4  13        0.54        2.60      2.76 o
   6   4  13        0.56        3.94      3.40 o
   7   4  13        3.51        1.34      3.41 o
  -8   5  13        4.00        4.66      3.03 o
  -7   5  13        5.13        6.49      2.49 o
  -6   5  13        5.09        6.33      2.74 o
  -5   5  13       14.15       15.74      2.48 o
  -4   5  13        0.34       -1.59      1.59 o
  -3   5  13        2.69        3.32      1.60 o
  -2   5  13        3.31        1.22      1.51 o
  -1   5  13        1.28        4.14      1.58 o
   0   5  13        1.47        2.38      1.42 o
   1   5  13        7.39        5.81      2.05 o
   2   5  13       14.86       10.86      1.98 o
   3   5  13        8.21        7.40      2.47 o
   4   5  13        3.81        3.05      3.41 o
   5   5  13       37.82       34.41      5.55 o
  -5   6  13        1.46        1.74      3.50 o
  -4   6  13        0.13       -0.52      2.00 o
  -3   6  13        8.05        7.45      2.15 o
  -2   6  13        0.23       -0.26      1.77 o
  -1   6  13        0.28        0.44      1.73 o
   0   6  13        3.62        3.60      1.88 o
   1   6  13        0.81       -0.34      1.65 o
   2   6  13        1.27        3.38      1.99 o
 -12   0  14        3.29        3.88      6.82 o
 -11   0  14        0.08        5.08      6.29 o
 -10   0  14        6.81        3.99      3.64 o
  -9   0  14       92.06      101.20     14.79 o
  -8   0  14        2.73        2.44      3.21 o
  -7   0  14      313.89      299.42     15.80 o
  -6   0  14      276.99      267.75     12.05 o
  -5   0  14       38.42       41.28      4.61 o
  -4   0  14        0.08       -1.08      2.55 o
  -3   0  14        8.20        7.85      1.97 o
  -2   0  14       64.57       56.26      5.06 o
  -1   0  14      798.94      709.91     16.74 o
   0   0  14      220.69      220.90      8.52 o
   1   0  14       11.98       15.09      2.90 o
   2   0  14       79.27       78.03      4.99 o
   3   0  14      142.15      131.97      8.09 o
   4   0  14       18.32       16.99      5.89 o
   5   0  14        2.74       -0.94      4.68 o
   6   0  14        7.61       -0.27      5.08 o
   7   0  14        1.05       -4.68      4.68 o
   8   0  14       17.01       14.05      6.96 o
   9   0  14        1.06       -4.55      5.75 o
 -12   1  14        6.62        0.71      4.40 o
 -11   1  14       10.67       12.38      3.78 o
 -10   1  14       17.12       18.81      3.75 o
  -9   1  14       54.61       59.44      4.05 o
  -8   1  14       11.20        6.72      2.05 o
  -7   1  14       29.59       26.92      2.59 o
  -6   1  14       59.84       60.24      3.25 o
  -5   1  14       48.77       48.11      3.41 o
  -4   1  14      411.90      391.55      8.62 o
  -3   1  14      467.38      438.37      6.41 o
  -2   1  14        6.55        6.85      2.16 o
  -1   1  14        0.74       -0.68      1.56 o
   0   1  14       45.96       44.97      2.96 o
   1   1  14      216.69      206.44      6.40 o
   2   1  14       90.46       96.52      4.21 o
   3   1  14        4.23        3.98      2.59 o
   4   1  14        6.03        4.77      2.81 o
   5   1  14        7.52       13.95      3.88 o
   6   1  14        0.57       -0.53      3.47 o
   7   1  14        0.94       -0.38      3.64 o
   8   1  14        0.40        1.99      4.21 o
   9   1  14        0.01       -2.30      4.75 o
 -12   2  14        4.82        8.83      4.11 o
 -11   2  14        0.24        2.06      3.51 o
 -10   2  14        0.64       -3.69      3.69 o
  -9   2  14        7.52        5.93      2.49 o
  -8   2  14        1.40        1.83      1.91 o
  -7   2  14       35.17       40.00      3.08 o
  -6   2  14       80.92       81.82      3.82 o
  -5   2  14       91.03       83.39      4.46 o
  -4   2  14       59.64       64.50      2.57 o
  -3   2  14       16.58       12.82      2.45 o
  -2   2  14      269.68      256.22      6.72 o
  -1   2  14      229.51      229.70      5.66 o
   0   2  14        3.86        3.93      1.55 o
   1   2  14        6.22        6.00      1.41 o
   2   2  14        0.14       -1.08      1.38 o
   3   2  14        0.49        0.89      2.39 o
   4   2  14       35.35       35.96      3.97 o
   5   2  14       18.10       14.36      3.26 o
   6   2  14        1.07        1.36      3.49 o
   7   2  14        4.60        2.27      5.75 o
   8   2  14        1.30        2.83      4.17 o
 -11   3  14        0.25       -1.44      4.01 o
 -10   3  14        0.90        1.51      3.08 o
  -9   3  14        1.33        5.21      3.01 o
  -8   3  14       13.61        9.55      3.52 o
  -7   3  14       10.92       12.83      3.09 o
  -6   3  14        0.16        0.72      2.35 o
  -5   3  14       39.55       37.06      2.66 o
  -4   3  14       37.99       32.52      2.57 o
  -3   3  14        7.97        5.29      1.59 o
  -2   3  14       29.29       29.99      1.98 o
  -1   3  14        9.55        8.20      1.61 o
   0   3  14       25.84       23.81      1.94 o
   1   3  14       48.63       45.92      2.72 o
   2   3  14       33.80       36.40      2.73 o
   3   3  14        0.61        1.39      2.11 o
   4   3  14        0.03        0.19      2.41 o
   5   3  14        0.17       -1.23      2.52 o
   6   3  14        3.87        4.18      2.82 o
   7   3  14        0.74       -1.75      4.08 o
  -9   4  14        0.74       -0.02      2.85 o
  -8   4  14       13.66        9.98      4.54 o
  -7   4  14        3.52        1.98      2.49 o
  -6   4  14        0.18       -0.50      2.38 o
  -5   4  14        0.23        1.37      1.85 o
  -4   4  14        5.38        6.74      2.51 o
  -3   4  14        0.18        0.33      1.44 o
  -2   4  14        5.33        3.81      1.57 o
  -1   4  14        0.00       -0.84      1.42 o
   0   4  14       24.68       24.10      1.94 o
   1   4  14       16.34       11.16      1.91 o
   2   4  14        0.65       -1.90      1.90 o
   3   4  14       13.36        9.58      3.96 o
   4   4  14       12.48       10.88      3.11 o
   5   4  14        3.99        5.64      3.68 o
   6   4  14        0.98        3.26      3.54 o
  -7   5  14        0.00       -0.22      2.61 o
  -6   5  14        2.78        0.81      2.61 o
  -5   5  14        1.25       -2.22      2.22 o
  -4   5  14        1.81        1.69      2.18 o
  -3   5  14        3.28        5.21      1.91 o
  -2   5  14        5.54        8.35      2.00 o
  -1   5  14        2.18        3.15      1.71 o
   0   5  14        1.60       -0.98      1.56 o
   1   5  14        0.15        0.24      1.60 o
   2   5  14        0.23       -1.73      2.51 o
   3   5  14        0.56        1.77      2.81 o
   4   5  14        1.90        3.07      6.82 o
  -3   6  14        1.83        2.00      2.18 o
  -2   6  14        0.10       -2.03      2.43 o
  -1   6  14        6.51        6.39      2.24 o
   0   6  14        2.66        0.46      1.74 o
 -12   1  15        0.40        4.31      4.82 o
 -11   1  15        0.59       -1.91      3.42 o
 -10   1  15        1.03       -1.24      3.03 o
  -9   1  15        3.31        0.43      2.44 o
  -8   1  15        2.14        2.19      2.53 o
  -7   1  15        0.95       -1.12      2.18 o
  -6   1  15        0.87        1.81      2.14 o
  -5   1  15        8.93        6.05      2.26 o
  -4   1  15        3.83        1.76      1.56 o
  -3   1  15       55.21       43.70      2.36 o
  -2   1  15       14.76       11.83      1.97 o
  -1   1  15       40.24       34.77      2.63 o
   0   1  15       10.65        7.50      2.03 o
   1   1  15       10.45        8.70      2.18 o
   2   1  15       42.96       47.39      3.57 o
   3   1  15        3.65        1.49      3.59 o
   4   1  15        8.98       12.30      3.24 o
   5   1  15        1.78       -0.05      3.44 o
   6   1  15        7.62       15.28      4.53 o
   7   1  15        0.11       -0.57      4.08 o
   8   1  15        1.04       -2.48      4.25 o
 -11   2  15        9.62        9.14      3.96 o
 -10   2  15        0.90        4.15      3.52 o
  -9   2  15        0.25        4.03      3.07 o
  -8   2  15       16.31       18.85      2.51 o
  -7   2  15        3.45        2.24      2.00 o
  -6   2  15       21.45       27.99      2.71 o
  -5   2  15       86.49       92.48      4.10 o
  -4   2  15        2.59        3.21      1.34 o
  -3   2  15       37.05       34.15      3.48 o
  -2   2  15       18.63       16.71      2.82 o
  -1   2  15       15.50       14.14      2.06 o
   0   2  15        1.95        0.77      1.41 o
   1   2  15        0.26        1.05      1.33 o
   2   2  15        0.06        0.43      1.37 o
   3   2  15        0.09        4.48      3.45 o
   4   2  15       40.48       43.48      6.05 o
   5   2  15       10.26       12.38      3.27 o
   6   2  15        2.38        3.13      6.82 o
   7   2  15        0.33        3.96      3.93 o
   8   2  15        5.42        9.90      6.42 o
 -10   3  15        9.91       10.66      3.59 o
  -9   3  15       11.82       17.63      3.68 o
  -8   3  15       44.21       45.34      4.56 o
  -7   3  15        8.03        6.99      3.70 o
  -6   3  15        4.81        2.53      2.90 o
  -5   3  15        0.11       -0.56      2.56 o
  -4   3  15        6.26        9.77      2.20 o
  -3   3  15       13.13       11.36      2.05 o
  -2   3  15        6.94        5.30      1.67 o
  -1   3  15       13.72       14.08      2.11 o
   0   3  15        2.32        2.48      1.61 o
   1   3  15       29.45       30.52      2.43 o
   2   3  15        6.50        5.04      2.33 o
   3   3  15        0.28       -0.40      2.40 o
   4   3  15        0.48       -0.72      2.52 o
   5   3  15        2.83        2.78      2.74 o
   6   3  15       12.64       11.48      3.81 o
   7   3  15       21.68       16.84      5.42 o
  -9   4  15        1.98       -0.04      2.94 o
  -8   4  15        1.34        0.30      4.03 o
  -7   4  15        0.10       -0.05      2.64 o
  -6   4  15       12.75       16.98      3.08 o
  -5   4  15       12.16       14.50      2.84 o
  -4   4  15        0.48        1.52      1.98 o
  -3   4  15        0.00        2.11      1.74 o
  -2   4  15        8.26        8.57      1.94 o
  -1   4  15        1.17        3.12      1.62 o
   0   4  15        8.35       10.50      2.14 o
   1   4  15        1.80       -0.30      2.00 o
   2   4  15        4.30        4.66      3.85 o
   3   4  15        3.96        6.24      2.79 o
   4   4  15       26.38       33.46      5.23 o
   5   4  15       11.18        7.57      3.82 o
  -7   5  15        1.92       -1.97      2.73 o
  -6   5  15        0.96       -2.50      2.59 o
  -5   5  15        4.14        7.11      2.86 o
  -4   5  15        1.23       -0.29      2.20 o
  -3   5  15        7.56       13.66      2.64 o
  -2   5  15        2.65        3.59      1.97 o
  -1   5  15        1.49        2.05      1.93 o
   0   5  15        0.97        6.48      2.33 o
   1   5  15        5.03        4.88      3.04 o
   2   5  15        4.48        3.27      3.17 o
   3   5  15        5.81        5.37      3.13 o
 -11   0  16        1.56        2.68      6.42 o
 -10   0  16        1.51        3.03      4.11 o
  -9   0  16        0.01       -2.07      3.50 o
  -8   0  16       10.85        8.47      3.97 o
  -7   0  16       26.92       29.04      4.80 o
  -6   0  16       14.25       11.71      8.03 o
  -5   0  16        0.14       -2.82      2.82 o
  -4   0  16        3.54        0.20      2.93 o
  -3   0  16       93.70       89.67     10.24 o
  -2   0  16        0.02       -2.76      2.76 o
  -1   0  16      221.04      222.56      9.04 o
   0   0  16      260.03      241.01      7.81 o
   1   0  16       11.23       12.93      3.11 o
   2   0  16       83.74       77.39      5.48 o
   3   0  16       20.03       25.56      6.69 o
   4   0  16        3.90        1.87      5.08 o
   5   0  16       13.92        2.68      5.08 o
   6   0  16        0.08        3.21      5.62 o
   7   0  16        0.02       -5.22      5.22 o
   8   0  16        0.05       -5.75      5.75 o
 -11   1  16        0.17       -3.79      3.79 o
 -10   1  16        4.57        4.23      3.61 o
  -9   1  16        9.93        5.78      2.76 o
  -8   1  16        1.22        1.45      2.48 o
  -7   1  16        0.47        1.82      2.86 o
  -6   1  16        0.08       -0.10      2.16 o
  -5   1  16        1.70        0.07      2.18 o
  -4   1  16       42.76       49.45      3.77 o
  -3   1  16      111.14       97.37      3.27 o
  -2   1  16        7.62        6.06      1.68 o
  -1   1  16        0.72        1.44      1.77 o
   0   1  16        4.85        5.38      2.47 o
   1   1  16       19.21       21.36      2.69 o
   2   1  16       83.41       80.74      4.25 o
   3   1  16       42.42       40.37      5.70 o
   4   1  16        3.57        2.29      3.71 o
   5   1  16        8.06        3.90      3.82 o
   6   1  16        1.36       -1.78      3.60 o
   7   1  16        6.20        3.25      5.42 o
 -11   2  16        0.33        5.11      7.67 o
 -10   2  16        2.15        5.28      4.68 o
  -9   2  16        0.52        4.56      3.21 o
  -8   2  16        3.60        6.81      2.69 o
  -7   2  16        1.85        3.23      2.66 o
  -6   2  16       38.24       40.93      3.22 o
  -5   2  16       33.38       29.95      2.80 o
  -4   2  16        1.88        2.78      2.88 o
  -3   2  16       17.47       14.77      2.05 o
  -2   2  16       23.92       25.17      2.99 o
  -1   2  16       17.21       14.64      2.59 o
   0   2  16        6.70        2.96      1.56 o
   1   2  16        1.57        0.42      1.38 o
   2   2  16        5.37        6.08      1.99 o
   3   2  16        0.02       -0.62      2.60 o
   4   2  16       23.68       28.27      3.93 o
   5   2  16       41.45       41.44      5.05 o
   6   2  16        2.30        2.68      4.82 o
   7   2  16        9.60       15.92      6.82 o
 -10   3  16        0.13        1.11      3.49 o
  -9   3  16        2.76        0.06      3.03 o
  -8   3  16        2.55        2.00      3.04 o
  -7   3  16        0.00       -1.21      2.80 o
  -6   3  16        0.51       -1.03      2.74 o
  -5   3  16        9.71        9.13      3.02 o
  -4   3  16       11.71       11.77      2.48 o
  -3   3  16        5.76        6.87      2.24 o
  -2   3  16        0.13       -1.55      1.61 o
  -1   3  16        2.53        4.13      1.88 o
   0   3  16        0.01        0.67      1.61 o
   1   3  16        4.83        1.34      1.74 o
   2   3  16       16.07       17.47      3.37 o
   3   3  16        4.03        5.21      3.66 o
   4   3  16        1.51        2.65      2.97 o
   5   3  16        4.17        8.51      5.91 o
   6   3  16        3.21       -3.10      3.26 o
  -8   4  16        1.81        0.01      2.99 o
  -7   4  16        4.81        6.27      2.98 o
  -6   4  16        0.03        0.47      2.61 o
  -5   4  16        2.54        9.43      2.73 o
  -4   4  16        0.20       -0.74      2.34 o
  -3   4  16        0.71        1.83      1.85 o
  -2   4  16        0.04        0.05      1.78 o
  -1   4  16        2.50        2.83      1.90 o
   0   4  16        8.90        9.08      2.24 o
   1   4  16        0.00       -2.40      2.40 o
   2   4  16        0.94       -0.73      2.72 o
   3   4  16       11.89       10.67      3.27 o
   4   4  16        0.96        0.62      2.89 o
   5   4  16        4.62        8.08      4.15 o
  -6   5  16        2.30        2.94      2.97 o
  -5   5  16        0.77       -2.07      2.55 o
  -4   5  16        0.51        2.59      5.00 o
  -3   5  16        0.66        3.11      2.22 o
  -2   5  16        1.59        2.60      1.99 o
  -1   5  16        0.48       -1.06      2.19 o
   0   5  16        5.69        6.56      2.69 o
   1   5  16        2.86        0.77      5.76 o
   2   5  16        1.93        3.15      3.15 o
 -11   1  17        1.08       -0.56      3.75 o
 -10   1  17        1.04       -2.41      3.40 o
  -9   1  17        1.46        2.93      2.77 o
  -8   1  17        2.72       -2.42      2.42 o
  -7   1  17        2.18        1.77      2.55 o
  -6   1  17        0.45       -0.22      2.28 o
  -5   1  17       22.06       20.24      3.05 o
  -4   1  17        5.65       -0.92      2.16 o
  -3   1  17       13.79        9.26      2.03 o
  -2   1  17       13.25       12.71      1.88 o
  -1   1  17        0.23        0.28      1.86 o
   0   1  17       12.78        9.03      2.33 o
   1   1  17        5.90        2.38      2.14 o
   2   1  17       12.52       13.21      2.89 o
   3   1  17        6.42        6.65      3.21 o
   4   1  17        0.37        5.20      6.76 o
   5   1  17        3.95        1.91      3.74 o
   6   1  17        7.40       13.33      4.97 o
   7   1  17        0.24       -0.22      4.42 o
 -10   2  17        0.96        1.70      3.75 o
  -9   2  17        3.10        2.11      3.56 o
  -8   2  17        1.16        3.20      2.72 o
  -7   2  17        0.09        1.03      2.10 o
  -6   2  17        0.02       -0.32      2.36 o
  -5   2  17        0.89        0.75      2.29 o
  -4   2  17        0.09       -1.75      3.18 o
  -3   2  17        5.78        6.87      2.21 o
  -2   2  17        2.75        2.26      2.22 o
  -1   2  17        2.09        2.28      1.75 o
   0   2  17        0.00       -0.89      1.58 o
   1   2  17        0.09       -1.36      1.36 o
   2   2  17        0.94       -2.01      2.35 o
   3   2  17        0.00       -2.23      2.23 o
   4   2  17       12.17       14.83      3.82 o
   5   2  17        0.00        2.22      4.06 o
   6   2  17        0.05        6.69      5.89 o
  -9   3  17        0.19       -1.84      4.68 o
  -8   3  17        0.25       -1.10      3.13 o
  -7   3  17        5.15        2.14      3.09 o
  -6   3  17        2.58        0.28      3.98 o
  -5   3  17        0.02       -0.34      3.04 o
  -4   3  17        1.15        0.50      2.75 o
  -3   3  17        0.00        2.67      2.35 o
  -2   3  17        4.30        4.72      1.97 o
  -1   3  17        0.01       -0.18      1.77 o
   0   3  17       13.50       12.94      2.09 o
   1   3  17        8.83        5.18      2.38 o
   2   3  17        0.30       -2.20      2.63 o
   3   3  17       12.83        5.53      3.06 o
   4   3  17        0.15       -2.68      2.68 o
   5   3  17        8.39        9.52      3.44 o
  -7   4  17        0.11        2.46      2.95 o
  -6   4  17        0.01        1.52      3.34 o
  -5   4  17        0.09       -2.11      2.49 o
  -4   4  17        0.10       -1.17      2.42 o
  -3   4  17        0.02       -0.19      2.98 o
  -2   4  17        4.11        4.87      2.20 o
  -1   4  17        3.03        2.95      2.22 o
   0   4  17        0.90        0.23      2.06 o
   1   4  17        2.76        6.53      3.01 o
   2   4  17        0.03       -2.66      2.66 o
   3   4  17        0.94        4.86      3.90 o
  -4   5  17        3.22        4.30      2.89 o
  -3   5  17        0.23        3.33      2.79 o
  -2   5  17        8.31       10.26      2.32 o
  -1   5  17        0.38        0.04      2.50 o
   0   5  17        1.57        2.16      3.11 o
 -10   0  18        1.07        2.99      4.39 o
  -9   0  18        0.42       -0.02      3.88 o
  -8   0  18        0.63       -2.25      4.55 o
  -7   0  18        0.50        0.63      3.59 o
  -6   0  18        2.21       -0.30      3.35 o
  -5   0  18        0.07        1.49      3.45 o
  -4   0  18        0.00        3.35      3.45 o
  -3   0  18        0.77        0.05      3.25 o
  -2   0  18       16.14       20.11      4.40 o
  -1   0  18        0.31       -2.98      2.98 o
   0   0  18        0.02       -1.67      2.70 o
   1   0  18        0.05        0.09      3.55 o
   2   0  18        0.23        2.67      3.44 o
   3   0  18        1.10       -4.68      4.68 o
   4   0  18       12.80       17.39      7.09 o
   5   0  18        0.18       -1.07      5.62 o
   6   0  18        8.91       15.25      7.36 o
 -10   1  18        0.49        0.75      3.80 o
  -9   1  18        0.11       -0.88      3.40 o
  -8   1  18        0.21        0.48      2.77 o
  -7   1  18        1.76       -0.23      2.63 o
  -6   1  18        0.00       -2.36      2.36 o
  -5   1  18        2.86        6.05      2.58 o
  -4   1  18       11.39       12.26      2.80 o
  -3   1  18        0.92       -2.15      2.15 o
  -2   1  18        0.85       -1.28      1.78 o
  -1   1  18        0.18       -1.64      1.97 o
   0   1  18        2.66        2.70      2.29 o
   1   1  18        2.43        1.82      2.23 o
   2   1  18        4.24        7.20      2.55 o
   3   1  18        0.67        2.77      3.08 o
   4   1  18        6.05       12.18      4.64 o
   5   1  18        0.11       -3.52      3.86 o
   6   1  18        0.03       11.41      4.93 o
  -9   2  18        0.47        3.63      3.80 o
  -8   2  18        2.49       -0.74      4.59 o
  -7   2  18        1.50       -2.31      2.52 o
  -6   2  18        0.03        0.76      2.61 o
  -5   2  18        0.08        0.31      2.99 o
  -4   2  18        0.02        2.01      2.89 o
  -3   2  18        0.02       -2.45      2.45 o
  -2   2  18        6.69        3.61      2.24 o
  -1   2  18        9.71       11.42      2.68 o
   0   2  18        0.05       -1.56      1.56 o
   1   2  18       10.63       14.87      2.23 o
   2   2  18        7.49       10.55      2.36 o
   3   2  18        0.13        0.69      2.57 o
   4   2  18        1.90       -1.13      2.48 o
   5   2  18        0.78        3.21      5.22 o
  -8   3  18        1.40        2.75      3.42 o
  -7   3  18        0.34       -0.08      3.29 o
  -6   3  18        1.56        1.84      3.08 o
  -5   3  18        0.89       -0.26      3.01 o
  -4   3  18        0.19       -2.82      3.49 o
  -3   3  18        3.33        5.96      7.63 o
  -2   3  18        0.21        0.61      2.07 o
  -1   3  18        9.34        9.74      2.06 o
   0   3  18        2.37        1.73      2.03 o
   1   3  18        0.18        0.93      2.29 o
   2   3  18        0.60       -2.27      3.50 o
   3   3  18        0.28       -2.49      2.83 o
   4   3  18        0.23       -0.33      3.03 o
  -6   4  18        3.24        3.43      2.89 o
  -5   4  18        4.68        0.21      2.76 o
  -4   4  18        5.39        3.12      2.69 o
  -3   4  18       12.40       10.83      3.48 o
  -2   4  18        0.70       -1.82      2.36 o
  -1   4  18        0.65       -0.94      2.08 o
   0   4  18        0.15       -0.14      3.76 o
   1   4  18        0.26        1.98      3.21 o
   2   4  18        1.75        6.39      3.22 o
  -9   1  19        7.05        9.05      3.99 o
  -8   1  19        0.63        2.62      3.34 o
  -7   1  19        3.88        2.23      2.82 o
  -6   1  19        1.75        1.05      2.82 o
  -5   1  19        2.11        8.47      3.97 o
  -4   1  19       13.93       16.33      3.73 o
  -3   1  19        0.13       -0.63      2.59 o
  -2   1  19       17.04       19.41      2.68 o
  -1   1  19        2.21        4.77      2.42 o
   0   1  19        1.59        0.36      2.27 o
   1   1  19        3.17        4.14      2.44 o
   2   1  19        1.42        0.32      2.31 o
   3   1  19        2.50       -3.77      6.43 o
   4   1  19        3.94        8.68      4.72 o
   5   1  19        1.32       10.84      4.82 o
  -9   2  19        0.27        0.20      5.00 o
  -8   2  19        0.50        1.81      3.68 o
  -7   2  19        0.06        4.83      3.81 o
  -6   2  19        0.01        0.26      3.88 o
  -5   2  19        1.30        4.49      3.27 o
  -4   2  19        2.17        0.06      3.00 o
  -3   2  19        0.09        2.93      3.37 o
  -2   2  19        1.13       -2.11      2.11 o
  -1   2  19        1.25       -1.05      1.94 o
   0   2  19        0.39        1.73      1.98 o
   1   2  19        2.81        5.74      2.23 o
   2   2  19        6.97       17.33      2.97 o
   3   2  19        1.00       -3.02      4.40 o
   4   2  19        0.99        3.06      3.21 o
  -7   3  19       10.11       10.26      3.90 o
  -6   3  19        2.85        5.20      5.22 o
  -5   3  19        1.83       -2.59      6.36 o
  -4   3  19        0.39       -1.40      3.76 o
  -3   3  19        0.43        0.71      3.86 o
  -2   3  19        0.21        0.40      2.36 o
  -1   3  19        2.00        1.52      2.04 o
   0   3  19        4.26        7.85      2.73 o
   1   3  19        0.07        2.53      2.50 o
   2   3  19        0.73        1.55      3.10 o
   3   3  19        0.20       -3.27      3.27 o
  -5   4  19        3.73        4.24      2.98 o
  -4   4  19        5.75        2.32      3.29 o
  -3   4  19        0.82        3.31      5.91 o
  -2   4  19        0.45        0.48      2.52 o
  -1   4  19        0.00       -0.51      2.86 o
   0   4  19        0.00       -0.42      2.46 o
  -9   0  20        9.80       11.25      5.22 o
  -8   0  20        3.02        5.25      4.61 o
  -7   0  20       17.40       13.82      5.06 o
  -6   0  20       32.15       41.96      6.29 o
  -5   0  20        2.65       10.86      4.34 o
  -4   0  20       13.77        3.94      4.05 o
  -3   0  20        1.76        3.71      3.97 o
  -2   0  20        0.03        1.80      3.73 o
  -1   0  20        0.25        0.63      3.52 o
   0   0  20        2.54       -1.78      3.04 o
   1   0  20       15.39       17.23      4.20 o
   2   0  20        0.91        2.23      4.02 o
   3   0  20        2.14       -5.08      5.75 o
   4   0  20        0.96        5.62      6.69 o
  -8   1  20        0.34       -2.78      2.98 o
  -7   1  20        0.16        0.01      3.04 o
  -6   1  20        0.67        1.83      2.96 o
  -5   1  20        0.57        2.90      2.92 o
  -4   1  20       11.29       16.22      3.38 o
  -3   1  20       11.43        5.52      2.99 o
  -2   1  20        0.01       -0.68      2.68 o
  -1   1  20        0.10       -0.07      1.99 o
   0   1  20        0.10        1.40      2.51 o
   1   1  20        0.63       -2.43      2.43 o
   2   1  20        0.69        5.31      2.74 o
   3   1  20        3.55       -1.04      6.56 o
   4   1  20        1.23        2.60      4.36 o
  -8   2  20        3.85        6.05      4.27 o
  -7   2  20        0.00       -3.32      3.32 o
  -6   2  20        2.35        1.33      3.88 o
  -5   2  20        0.46       -0.72      3.29 o
  -4   2  20        9.13        8.35      3.73 o
  -3   2  20        2.43        6.40      3.51 o
  -2   2  20        6.88        2.14      5.45 o
  -1   2  20       15.17       19.79      2.93 o
   0   2  20        1.33       -1.19      3.16 o
   1   2  20        0.98        2.61      2.41 o
   2   2  20        0.00        2.99      3.28 o
   3   2  20        0.68       -1.42      3.05 o
  -6   3  20        2.01        5.98      4.58 o
  -5   3  20        0.79       -0.28      4.20 o
  -4   3  20        0.50       -1.63      3.79 o
  -3   3  20        0.11        1.50      3.04 o
  -2   3  20        3.60       -0.91      5.95 o
  -1   3  20        1.53        0.39      2.92 o
   0   3  20        0.03        2.33      2.59 o
   1   3  20        1.46        7.93      2.82 o
  -7   1  21        0.20        2.91      3.22 o
  -6   1  21        3.11        1.96      3.09 o
  -5   1  21        0.08       -0.76      3.19 o
  -4   1  21        3.18        7.11      3.16 o
  -3   1  21        0.26        3.43      2.99 o
  -2   1  21        1.12       -3.32      3.32 o
  -1   1  21        0.96        2.12      2.61 o
   0   1  21        1.05       -2.51      2.54 o
   1   1  21        0.08        0.18      2.57 o
   2   1  21        0.29       -2.26      2.68 o
  -6   2  21        9.85        9.09      4.08 o
  -5   2  21       15.88       16.44      4.22 o
  -4   2  21        0.37       -3.25      3.25 o
  -3   2  21        0.85        0.74      3.38 o
  -2   2  21        4.48        2.36      3.68 o
  -1   2  21        0.10        1.64      3.28 o
   0   2  21        2.23        8.01      2.87 o
   1   2  21        1.79        3.43      2.78 o
  -3   3  21       23.12       29.90      4.35 o
  -2   3  21        4.78        4.79      3.32 o
  -1   3  21        3.60        8.02      5.46 o
  -6   0  22        7.74       13.51      5.11 o
  -5   0  22        1.06        0.30      4.49 o
  -4   0  22        3.13       -1.18      5.02 o
  -3   0  22        9.75       13.61      7.89 o
  -2   0  22        3.52       14.08      4.34 o
  -1   0  22        8.51       11.99      4.66 o
   0   0  22       23.74       39.35      5.42 o
   1   0  22        4.89       14.44      5.24 o
  -6   1  22        0.37        1.01      3.17 o
  -5   1  22        5.59        7.78      3.80 o
  -4   1  22        2.78       -2.40      3.05 o
  -3   1  22        9.09       13.61      3.65 o
  -2   1  22        0.92        1.01      3.17 o
  -1   1  22        1.07        2.30      2.74 o
   0   1  22        2.66        2.48      2.37 o
  -4   2  22        0.39        0.33      4.27 o
  -3   2  22        3.14       -4.82      4.82 o
  -2   2  22        0.02        4.71      5.62 o
  -1   2  22        7.13        9.20      3.92 o
 
